# Supplementary material for: Accurate chromatin marks peak calling with Omnipeak
Source: Nucleic Acids Res. 2026 Jan 9;54(1):gkaf1454. doi: 10.1093/nar/gkaf1454 (PMC12784980; doi:10.1093/nar/gkaf1454)
Supplement: gkaf1454_Supplemental_Files [file gkaf1454_supplemental_files.zip]

Archive with 12 entries (12 files):
- 10_S3.pdf
- 11_S4.pdf
- 12_S5.pdf
- 13_S6.pdf
- 8_S1.pdf
- 9_S2.pdf
- SupplementaryFigureLegends.docx
- SupplementaryTableLegends.docx
- Table S1 Peak callers.xlsx
- Table S2 Datasets.xlsx
- Table S3 Genome Browser Sessions.xlsx
- Table S4 Benchmarks.xlsx
