# Supplementary material for: Accurate chromatin marks peak calling with Omnipeak
Source: Nucleic Acids Res. 2026 Jan 9;54(1):gkaf1454. doi: 10.1093/nar/gkaf1454 (PMC12784980; doi:10.1093/nar/gkaf1454)
Supplement: gkaf1454_Supplemental_Files [file gkaf1454_supplemental_files.zip › Table S1 Peak callers.xlsx]

## Sheet: Tools
Method	ENCODE recommended	Version	Algorithm	Specialization	Installation	Execution	Status	Reference
MACS2	Yes	v2.2.9.1	Model-based peak detection using Poisson distribution	Best for narrow marks but also works with broad marks	conda	Fast	✅	https://link.springer.com/article/10.1186/GB-2008-9-9-R137
MACS3	Yes	v3.0.3	Model-based peak detection using Poisson distribution	Best for narrow marks but also works with broad marks	conda	Fast	✅	https://link.springer.com/article/10.1186/GB-2008-9-9-R137
SICER	No	v1.1	Sliding window approach with background model using Gaussian distributions	Best for broad histone marks	conda	Medium	✅	https://link.springer.com/protocol/10.1007/978-1-4939-0512-6_5
SICER2	No	v1.0.3	Sliding window approach with background model using Gaussian distributions	Best for broad histone marks	conda	Fast	✅	https://link.springer.com/protocol/10.1007/978-1-4939-0512-6_5
HOMER	No	v5.1	Statistical methods based on motif enrichment and background modeling	Best for both narrow and broad histone marks, flexible	conda	Fast	✅	http://homer.ucsd.edu/homer/
Hotspot	Yes	v4.1.1	Bimodal distribution model for tags modelling	Focused on broad histone marks, also good for mixed	source code	Fast	✅	https://www.nature.com/articles/ng.759
PeakSeq	Yes	v1.1	Two phases algorithm with counts across windows and Binomial distribution	Primarily designed for narrow histone marks.	source code	Slow	⚠️	https://www.nature.com/articles/nbt.1518
BayesPeaks	No	v1.8.0	Bayesian statistical model (hidden Markov model with prior distributions)	Focused on broad marks, but can handle narrow to mixed	R package	Extra Slow	⚠️	https://link.springer.com/article/10.1186/1471-2105-10-299
GPS(GEM)	Yes	v3.4	Complexity penalized mixture model of Negative Dirichlet with segmentation	Suitable for narrow marks	Java archive	Extra slow	⚠️	https://journals.plos.org/ploscompbiol/article?id=10.1371/journal.pcbi.1002638
LanceOtron	No	v1.02.07	Deep convolutional neural network	Narrow peaks	coda	Slow	⚠️	https://academic.oup.com/bioinformatics/article/38/18/4255/6648462
F-seq2	Yes	v2.0.4	Sliding window approach with Gaussian kernel and Poisson distribution	Works well with both narrow and broad histone marks.	conda	Runtime error	❌	https://academic.oup.com/nargab/article/3/1/lqab012/6148839
SPP	Yes	v1.14	Uses strand cross correlation to identify regions with strong bimodal enrichment	Best for broad narrow marks	R package	Failed to install	❌	https://www.nature.com/articles/nbt.1508
hiddenDomains	No	v3.0	Hidden Markov Model	Best for broad histone marks	conda	Failed to install	❌	https://link.springer.com/article/10.1186/s12859-016-0991-z
ZINBA	No	v2.02.03	Zero-Inflated Negatve Binomial mixture	Both narrow and broad histone marks	source code	Failed to install	❌	https://link.springer.com/article/10.1186/gb-2011-12-7-r67
Rseg	No	v0.4.9	Bayesian Hidden Markov Model	Best for broad histone marks	conda	Runtime error	❌	https://academic.oup.com/bioinformatics/article/27/6/870/236489
CLIPper	Yes	v2.0.1	Gaussian mixture model	CLIP-seq peaks	source code	Runtime error	❌	https://www.nature.com/articles/nsmb.2699
Omnipeak	No	v1.0.6679	Constrained zero inflated 3 state Hidden Markov Model with Negative Binomials	Suitable for broad and mixed histone marks	Java archive	Medium	✅	This work

## Sheet: Parameters
Peak caller	Snakemake	Command line
MACS2	macs2.smk	macs2 callpeak -f BAM -t <signal.bam> -c <control.bam> -q 0.05
MACS2 --broad	macs2.smk	macs2 callpeak -f BAM -t <signal.bam> -c <control.bam> --broad --broad-cutoff 0.1
MACS3	macs3.smk	macs3 callpeak -f BAM -t <signal.bam> -c <control.bam> -q 0.05
MACS3 --broad	macs3.smk	macs3 callpeak -f BAM -t <signal.bam> -c <control.bam> --broad --broad-cutoff 0.1
SICER	sicer.smk	SICER.sh pileups <signal.pileup.bed> <control.pileup.bed> <outputdir> <species> 1 200 150 <effective genome fraction> 600 0.01
SICER2	sicer2.smk	sicer -t <signal.pileup.bed> -c <control.pileup.bed> -s hg38 -w 200 -rt 1 -f 150 -egf 0.74 -fdr 0.01 -g 600 -e 1000
HOMER	homer.smk	findPeaks <signal tags dir> -style factor -o <output> -i <control tags dir> *
HOMER histone	homer.smk	findPeaks <signal tags dir> -style histone -o <output> -i <control tags dir> *
FSeq2	fseq2.smk	fseq2 callpeak -v -q_thr 0.05 -control_file <control.pileup.bed> -chrom_size_file <chrom.sizes> -o fseq2 -name <name> -standard_narrowpeak <signal.pileup.bed>
HotSpot	hotspot.smk	<hotspot_executable> -i <signal.pileup.bed> -o <signal>.hotspot
PeakSeq	peakseq.smk	<peakseq_executable> -peak_select <config.dat> **
GPS	gps.smk	java -cp <gps.jar> edu.mit.csail.cgs.deepseq.discovery.GPS --d <input.signal_reads_distribution> --g <chrom.sizes> --expt <signal.bam> --ctlr <control.bam> --f SAM --out gps/<signal> --q 0.05 ***
BayesPeak	bayespeak.smk	Rscript <run_bayespeak.R> <signal.pileup.bed> <control.pileup.bed> <signal>.csv ****
LanceOtron	lanceotron.smk	lanceotron callPeaksInput <signal.bw> -i <control.bw> -f lanceotron
Omnipeak	omnipeak.smk	java --add-modules=jdk.incubator.vector -Xmx8G -jar <omnipeak.jar> analyze -t <signal.bam> --chrom.sizes <chrom.sizes> -c <control.bam --peaks <output.peak> --iterations 10 --threshold 1e-4 --bin 100 --fragment auto --fdr 0.05
SPAN	span.smk	java -Xmx8G -jar <span.jar> analyze -t <signal.bam> --chrom.sizes <chrom.sizes> -c <control.bam --peaks <output.peak> --iterations 10 --threshold 1e-4 --bin 100 --fragment auto --fdr 0.05
Additional information
		* HOMER tags preparation
		makeTagDirectory <tags dir> <bam>
		** PeakSeq config.dat
		Experiment_id <signal>
		Mappability_map_file <mappability_file>
		ChIP_Seq_reads_data_dirs <signal>
		Input_reads_data_dirs <control>
		chromosome_list_file {chrom.sizes}
		narrowPeak_output_file_path peakseq/<signal>.raw
		Enrichment_mapped_fragment_length 200
		target_FDR 0.05
		N_Simulations 50
		Minimum_interpeak_distance 200
		Background_model Simulated
		max_Qvalue 0.05
		*** GPS Read Distribution
		java -Xmx1G -cp <gps.jar> edu.mit.csail.cgs.deepseq.analysis.GPS_ReadDistribution --g <chrom.sizes> --coords <input.coords> --chipseq <signal.bam> --f SAM --name gps/<signal> --range 250 --smooth 5 --mrc 4
		**** BayesPeak run_bayespeak.R
