# Supplementary material for: Accurate chromatin marks peak calling with Omnipeak
Source: Nucleic Acids Res. 2026 Jan 9;54(1):gkaf1454. doi: 10.1093/nar/gkaf1454 (PMC12784980; doi:10.1093/nar/gkaf1454)
Supplement: gkaf1454_Supplemental_Files [file gkaf1454_supplemental_files.zip › Table S2 Datasets.xlsx]

## Sheet: GSE26320
Run	Cell_Line	chip_antibody	GEO_Accession	Filename
SRR094196	GM12878	H3K27ac	GSM646316	GSM646316_GM12878_H3K27ac_rep1.fastq
SRR094197	GM12878	H3K27ac	GSM646317	GSM646317_GM12878_H3K27ac_rep2.fastq
SRR094199	GM12878	H3K27me3	GSM646319	GSM646319_GM12878_H3K27me3_rep2.fastq
SRR094198	GM12878	H3K27me3	GSM646318	GSM646318_GM12878_H3K27me3_rep1.fastq
SRR094201	GM12878	H3K36me3	GSM646320	GSM646320_GM12878_H3K36me3_rep1.fastq
SRR094200	GM12878	H3K36me3	GSM646320	GSM646320_GM12878_H3K36me3_rep1.fastq
SRR094202	GM12878	H3K36me3	GSM646321	GSM646321_GM12878_H3K36me3_rep2.fastq
SRR094203	GM12878	H3K4me1	GSM646322	GSM646322_GM12878_H3K4me1_rep1.fastq
SRR094204	GM12878	H3K4me1	GSM646323	GSM646323_GM12878_H3K4me1_rep2.fastq
SRR094208	GM12878	H3K4me3	GSM646327	GSM646327_GM12878_H3K4me3_rep2.fastq
SRR094207	GM12878	H3K4me3	GSM646326	GSM646326_GM12878_H3K4me3_rep1.fastq
SRR094215	GM12878	none	GSM646332	GSM646332_GM12878_Input_rep1.fastq
SRR094216	GM12878	none	GSM646333	GSM646333_GM12878_Input_rep2.fastq
SRR094219	H1	H3K27ac	GSM646336	GSM646336_H1_H3K27ac_rep1.fastq
SRR094220	H1	H3K27me3	GSM646337	GSM646337_H1_H3K27me3_rep1.fastq
SRR094221	H1	H3K27me3	GSM646338	GSM646338_H1_H3K27me3_rep2.fastq
SRR094222	H1	H3K36me3	GSM646339	GSM646339_H1_H3K36me3_rep1.fastq
SRR094223	H1	H3K36me3	GSM646340	GSM646340_H1_H3K36me3_rep2.fastq
SRR094225	H1	H3K4me1	GSM646342	GSM646342_H1_H3K4me1_rep2.fastq
SRR094224	H1	H3K4me1	GSM646341	GSM646341_H1_H3K4me1_rep1.fastq
SRR094228	H1	H3K4me3	GSM646345	GSM646345_H1_H3K4me3_rep1.fastq
SRR094229	H1	H3K4me3	GSM646346	GSM646346_H1_H3K4me3_rep2.fastq
SRR094234	H1	none	GSM646351	GSM646351_H1_Input_rep1.fastq
SRR094235	H1	none	GSM646352	GSM646352_H1_Input_rep2.fastq
SRR094238	HepG2	H3K27ac	GSM646355	GSM646355_HepG2_H3K27ac_rep1.fastq
SRR094239	HepG2	H3K27ac	GSM646356	GSM646356_HepG2_H3K27ac_rep2.fastq
SRR094241	HepG2	H3K27me3	GSM646358	GSM646358_HepG2_H3K27me3_rep2.fastq
SRR094240	HepG2	H3K27me3	GSM646357	GSM646357_HepG2_H3K27me3_rep1.fastq
SRR094242	HepG2	H3K36me3	GSM646359	GSM646359_HepG2_H3K36me3_rep1.fastq
SRR094243	HepG2	H3K36me3	GSM646360	GSM646360_HepG2_H3K36me3_rep2.fastq
SRR094244	HepG2	H3K4me1	GSM646361	GSM646361_HepG2_H3K4me1_rep1.fastq
SRR094247	HepG2	H3K4me3	GSM646364	GSM646364_HepG2_H3K4me3_rep1.fastq
SRR094248	HepG2	H3K4me3	GSM646365	GSM646365_HepG2_H3K4me3_rep2.fastq
SRR094253	HepG2	none	GSM646370	GSM646370_HepG2_Input_rep1.fastq
SRR094254	HepG2	none	GSM646371	GSM646371_HepG2_Input_rep2.fastq
SRR094258	HMEC	H3K27ac	GSM646375	GSM646375_HMEC_H3K27ac_rep2.fastq
SRR094257	HMEC	H3K27ac	GSM646374	GSM646374_HMEC_H3K27ac_rep1.fastq
SRR094259	HMEC	H3K27me3	GSM646376	GSM646376_HMEC_H3K27me3_rep1.fastq
SRR094260	HMEC	H3K27me3	GSM646377	GSM646377_HMEC_H3K27me3_rep2.fastq
SRR094261	HMEC	H3K36me3	GSM646378	GSM646378_HMEC_H3K36me3_rep1.fastq
SRR094262	HMEC	H3K36me3	GSM646379	GSM646379_HMEC_H3K36me3_rep2.fastq
SRR094263	HMEC	H3K4me1	GSM646380	GSM646380_HMEC_H3K4me1_rep1.fastq
SRR094264	HMEC	H3K4me1	GSM646381	GSM646381_HMEC_H3K4me1_rep2.fastq
SRR094268	HMEC	H3K4me3	GSM646385	GSM646385_HMEC_H3K4me3_rep2.fastq
SRR094267	HMEC	H3K4me3	GSM646384	GSM646384_HMEC_H3K4me3_rep1.fastq
SRR094273	HMEC	none	GSM646390	GSM646390_HMEC_Input_rep1.fastq
SRR094274	HMEC	none	GSM646391	GSM646391_HMEC_Input_rep2.fastq
SRR094277	HSMM	H3K27ac	GSM646394	GSM646394_HSMM_H3K27ac_rep1.fastq
SRR094278	HSMM	H3K27ac	GSM646395	GSM646395_HSMM_H3K27ac_rep2.fastq
SRR094280	HSMM	H3K27me3	GSM646397	GSM646397_HSMM_H3K27me3_rep2.fastq
SRR094279	HSMM	H3K27me3	GSM646396	GSM646396_HSMM_H3K27me3_rep1.fastq
SRR094281	HSMM	H3K36me3	GSM646398	GSM646398_HSMM_H3K36me3_rep1.fastq
SRR094282	HSMM	H3K36me3	GSM646399	GSM646399_HSMM_H3K36me3_rep2.fastq
SRR094283	HSMM	H3K4me1	GSM646400	GSM646400_HSMM_H3K4me1_rep1.fastq
SRR094284	HSMM	H3K4me1	GSM646401	GSM646401_HSMM_H3K4me1_rep2.fastq
SRR094287	HSMM	H3K4me3	GSM646404	GSM646404_HSMM_H3K4me3_rep1.fastq
SRR094288	HSMM	H3K4me3	GSM646405	GSM646405_HSMM_H3K4me3_rep2.fastq
SRR094294	HSMM	none	GSM646411	GSM646411_HSMM_Input_rep2.fastq
SRR094293	HSMM	none	GSM646410	GSM646410_HSMM_Input_rep1.fastq
SRR094302	HUVEC	H3K27ac	GSM646415	GSM646415_Huvec_H3K27ac_rep2.fastq
SRR094299	HUVEC	H3K27ac	GSM646414	GSM646414_Huvec_H3K27ac_rep1.fastq
SRR094300	HUVEC	H3K27ac	GSM646414	GSM646414_Huvec_H3K27ac_rep1.fastq
SRR094301	HUVEC	H3K27ac	GSM646414	GSM646414_Huvec_H3K27ac_rep1.fastq
SRR094303	HUVEC	H3K27me3	GSM646416	GSM646416_Huvec_H3K27me3_rep1.fastq
SRR094304	HUVEC	H3K27me3	GSM646416	GSM646416_Huvec_H3K27me3_rep1.fastq
SRR094305	HUVEC	H3K27me3	GSM646417	GSM646417_Huvec_H3K27me3_rep2.fastq
SRR094306	HUVEC	H3K36me3	GSM646418	GSM646418_Huvec_H3K36me3_rep1.fastq
SRR094307	HUVEC	H3K36me3	GSM646418	GSM646418_Huvec_H3K36me3_rep1.fastq
SRR094308	HUVEC	H3K36me3	GSM646418	GSM646418_Huvec_H3K36me3_rep1.fastq
SRR094309	HUVEC	H3K36me3	GSM646419	GSM646419_Huvec_H3K36me3_rep2.fastq
SRR094310	HUVEC	H3K4me1	GSM646420	GSM646420_Huvec_H3K4me1_rep1.fastq
SRR094313	HUVEC	H3K4me1	GSM646421	GSM646421_Huvec_H3K4me1_rep2.fastq
SRR094311	HUVEC	H3K4me1	GSM646420	GSM646420_Huvec_H3K4me1_rep1.fastq
SRR094312	HUVEC	H3K4me1	GSM646420	GSM646420_Huvec_H3K4me1_rep1.fastq
SRR094317	HUVEC	H3K4me3	GSM646424	GSM646424_Huvec_H3K4me3_rep1.fastq
SRR094319	HUVEC	H3K4me3	GSM646424	GSM646424_Huvec_H3K4me3_rep1.fastq
SRR094318	HUVEC	H3K4me3	GSM646424	GSM646424_Huvec_H3K4me3_rep1.fastq
SRR094320	HUVEC	H3K4me3	GSM646425	GSM646425_Huvec_H3K4me3_rep2.fastq
SRR094329	HUVEC	none	GSM646430	GSM646430_Huvec_Input_rep1.fastq
SRR094328	HUVEC	none	GSM646430	GSM646430_Huvec_Input_rep1.fastq
SRR094330	HUVEC	none	GSM646431	GSM646431_Huvec_Input_rep2.fastq
SRR094333	K562	H3K27ac	GSM646434	GSM646434_K562_H3K27ac_rep1.fastq
SRR094334	K562	H3K27ac	GSM646434	GSM646434_K562_H3K27ac_rep1.fastq
SRR094335	K562	H3K27ac	GSM646435	GSM646435_K562_H3K27ac_rep2.fastq
SRR094336	K562	H3K27me3	GSM646436	GSM646436_K562_H3K27me3_rep1.fastq
SRR094338	K562	H3K27me3	GSM646437	GSM646437_K562_H3K27me3_rep2.fastq
SRR094337	K562	H3K27me3	GSM646437	GSM646437_K562_H3K27me3_rep2.fastq
SRR094340	K562	H3K36me3	GSM646439	GSM646439_K562_H3K36me3_rep2.fastq
SRR094339	K562	H3K36me3	GSM646438	GSM646438_K562_H3K36me3_rep1.fastq
SRR094341	K562	H3K4me1	GSM646440	GSM646440_K562_H3K4me1_rep1.fastq
SRR094342	K562	H3K4me1	GSM646441	GSM646441_K562_H3K4me1_rep2.fastq
SRR094346	K562	H3K4me3	GSM646444	GSM646444_K562_H3K4me3_rep1.fastq
SRR094347	K562	H3K4me3	GSM646445	GSM646445_K562_H3K4me3_rep2.fastq
SRR094345	K562	H3K4me3	GSM646444	GSM646444_K562_H3K4me3_rep1.fastq
SRR094355	K562	none	GSM646452	GSM646452_K562_Input_rep1.fastq
SRR094356	K562	none	GSM646453	GSM646453_K562_Input_rep2.fastq
SRR094359	NHEK	H3K27ac	GSM646456	GSM646456_NHEK_H3K27ac_rep1.fastq
SRR094360	NHEK	H3K27ac	GSM646457	GSM646457_NHEK_H3K27ac_rep2.fastq
SRR094361	NHEK	H3K27me3	GSM646458	GSM646458_NHEK_H3K27me3_rep1.fastq
SRR094362	NHEK	H3K27me3	GSM646459	GSM646459_NHEK_H3K27me3_rep2.fastq
SRR094364	NHEK	H3K36me3	GSM646461	GSM646461_NHEK_H3K36me3_rep2.fastq
SRR094363	NHEK	H3K36me3	GSM646460	GSM646460_NHEK_H3K36me3_rep1.fastq
SRR094365	NHEK	H3K4me1	GSM646462	GSM646462_NHEK_H3K4me1_rep1.fastq
SRR094366	NHEK	H3K4me1	GSM646463	GSM646463_NHEK_H3K4me1_rep2.fastq
SRR094370	NHEK	H3K4me3	GSM646467	GSM646467_NHEK_H3K4me3_rep2.fastq
SRR094369	NHEK	H3K4me3	GSM646466	GSM646466_NHEK_H3K4me3_rep1.fastq
SRR094375	NHEK	none	GSM646472	GSM646472_NHEK_Input_rep1.fastq
SRR094376	NHEK	none	GSM646473	GSM646473_NHEK_Input_rep2.fastq
SRR094379	NHLF	H3K27ac	GSM646476	GSM646476_NHLF_H3K27ac_rep1.fastq
SRR094380	NHLF	H3K27ac	GSM646477	GSM646477_NHLF_H3K27ac_rep2.fastq
SRR094381	NHLF	H3K27me3	GSM646478	GSM646478_NHLF_H3K27me3_rep1.fastq
SRR094382	NHLF	H3K27me3	GSM646479	GSM646479_NHLF_H3K27me3_rep2.fastq
SRR094383	NHLF	H3K36me3	GSM646480	GSM646480_NHLF_H3K36me3_rep1.fastq
SRR094384	NHLF	H3K36me3	GSM646481	GSM646481_NHLF_H3K36me3_rep2.fastq
SRR094385	NHLF	H3K4me1	GSM646482	GSM646482_NHLF_H3K4me1_rep1.fastq
SRR094386	NHLF	H3K4me1	GSM646483	GSM646483_NHLF_H3K4me1_rep2.fastq
SRR094389	NHLF	H3K4me3	GSM646486	GSM646486_NHLF_H3K4me3_rep1.fastq
SRR094390	NHLF	H3K4me3	GSM646487	GSM646487_NHLF_H3K4me3_rep2.fastq
SRR094395	NHLF	none	GSM646492	GSM646492_NHLF_Input_rep1.fastq
SRR094396	NHLF	none	GSM646493	GSM646493_NHLF_Input_rep2.fastq

## Sheet: RoadmapEpigenomics
Cell	Antibody	Replicate	ENCODE ID	Filename	Download URL
BCell	Control		ENCFF198QJK	BCell_Control_hg38_ENCFF198QJK.bam	https://www.encodeproject.org/files/ENCFF198QJK/@@download/ENCFF198QJK.bam
BCell	H3K27ac		ENCFF404HKA	BCell_H3K27ac_hg38_ENCFF404HKA.bam	https://www.encodeproject.org/files/ENCFF404HKA/@@download/ENCFF404HKA.bam
BCell	H3K27me3		ENCFF118UGM	BCell_H3K27me3_hg38_ENCFF118UGM.bam	https://www.encodeproject.org/files/ENCFF118UGM/@@download/ENCFF118UGM.bam
BCell	H3K36me3		ENCFF207YSM	BCell_H3K36me3_hg38_ENCFF207YSM.bam	https://www.encodeproject.org/files/ENCFF207YSM/@@download/ENCFF207YSM.bam
BCell	H3K4me1		ENCFF584OXC	BCell_H3K4me1_hg38_ENCFF584OXC.bam	https://www.encodeproject.org/files/ENCFF584OXC/@@download/ENCFF584OXC.bam
BCell	H3K4me3		ENCFF213VRU	BCell_H3K4me3_hg38_ENCFF213VRU.bam	https://www.encodeproject.org/files/ENCFF213VRU/@@download/ENCFF213VRU.bam
CD34	Control		ENCFF112IIL	CD34_Control_hg38_ENCFF112IIL.bam	https://www.encodeproject.org/files/ENCFF112IIL/@@download/ENCFF112IIL.bam
CD34	H3K27ac	rep2	ENCFF821FUR	CD34_H3K27ac_rep2_hg38_ENCFF821FUR.bam	https://www.encodeproject.org/files/ENCFF821FUR/@@download/ENCFF821FUR.bam
CD34	H3K27ac		ENCFF026YFQ	CD34_H3K27ac_hg38_ENCFF026YFQ.bam	https://www.encodeproject.org/files/ENCFF026YFQ/@@download/ENCFF026YFQ.bam
CD34	H3K27me3	rep2	ENCFF198XDU	CD34_H3K27me3_rep2_hg38_ENCFF198XDU.bam	https://www.encodeproject.org/files/ENCFF198XDU/@@download/ENCFF198XDU.bam
CD34	H3K27me3		ENCFF987YGU	CD34_H3K27me3_hg38_ENCFF987YGU.bam	https://www.encodeproject.org/files/ENCFF987YGU/@@download/ENCFF987YGU.bam
CD34	H3K36me3	rep1	ENCFF785IJG	CD34_H3K36me3_rep1_hg38_ENCFF785IJG.bam	https://www.encodeproject.org/files/ENCFF785IJG/@@download/ENCFF785IJG.bam
CD34	H3K36me3		ENCFF924KBL	CD34_H3K36me3_hg38_ENCFF924KBL.bam	https://www.encodeproject.org/files/ENCFF924KBL/@@download/ENCFF924KBL.bam
CD34	H3K4me1	rep2	ENCFF524TPM	CD34_H3K4me1_rep2_hg38_ENCFF524TPM.bam	https://www.encodeproject.org/files/ENCFF524TPM/@@download/ENCFF524TPM.bam
CD34	H3K4me1		ENCFF209GBB	CD34_H3K4me1_hg38_ENCFF209GBB.bam	https://www.encodeproject.org/files/ENCFF209GBB/@@download/ENCFF209GBB.bam
CD34	H3K4me3	rep2	ENCFF333HJE	CD34_H3K4me3_rep2_hg38_ENCFF333HJE.bam	https://www.encodeproject.org/files/ENCFF333HJE/@@download/ENCFF333HJE.bam
CD34	H3K4me3		ENCFF850YUJ	CD34_H3K4me3_hg38_ENCFF850YUJ.bam	https://www.encodeproject.org/files/ENCFF850YUJ/@@download/ENCFF850YUJ.bam
CD4	Control		ENCFF140FVH	CD4_Control_hg38_ENCFF140FVH.bam	https://www.encodeproject.org/files/ENCFF140FVH/@@download/ENCFF140FVH.bam
CD4	H3K27ac	rep1	ENCFF732DAD	CD4_H3K27ac_rep1_hg38_ENCFF732DAD.bam	https://www.encodeproject.org/files/ENCFF732DAD/@@download/ENCFF732DAD.bam
CD4	H3K27ac		ENCFF184ULC	CD4_H3K27ac_hg38_ENCFF184ULC.bam	https://www.encodeproject.org/files/ENCFF184ULC/@@download/ENCFF184ULC.bam
CD4	H3K27me3	rep2	ENCFF340DVV	CD4_H3K27me3_rep2_hg38_ENCFF340DVV.bam	https://www.encodeproject.org/files/ENCFF340DVV/@@download/ENCFF340DVV.bam
CD4	H3K27me3		ENCFF408ABL	CD4_H3K27me3_hg38_ENCFF408ABL.bam	https://www.encodeproject.org/files/ENCFF408ABL/@@download/ENCFF408ABL.bam
CD4	H3K36me3	rep1	ENCFF013ZAX	CD4_H3K36me3_rep1_hg38_ENCFF013ZAX.bam	https://www.encodeproject.org/files/ENCFF013ZAX/@@download/ENCFF013ZAX.bam
CD4	H3K36me3		ENCFF489CFC	CD4_H3K36me3_hg38_ENCFF489CFC.bam	https://www.encodeproject.org/files/ENCFF489CFC/@@download/ENCFF489CFC.bam
CD4	H3K4me1	rep1	ENCFF033IYM	CD4_H3K4me1_rep1_hg38_ENCFF033IYM.bam	https://www.encodeproject.org/files/ENCFF033IYM/@@download/ENCFF033IYM.bam
CD4	H3K4me1		ENCFF084RYS	CD4_H3K4me1_hg38_ENCFF084RYS.bam	https://www.encodeproject.org/files/ENCFF084RYS/@@download/ENCFF084RYS.bam
CD4	H3K4me3		ENCFF728LMW	CD4_H3K4me3_hg38_ENCFF728LMW.bam	https://www.encodeproject.org/files/ENCFF728LMW/@@download/ENCFF728LMW.bam
CD4ABT	Control	rep1	ENCFF178GLM	CD4ABT_Control_rep1_hg38_ENCFF178GLM.bam	https://www.encodeproject.org/files/ENCFF178GLM/@@download/ENCFF178GLM.bam
CD4ABT	Control	rep2	ENCFF992YJD	CD4ABT_Control_rep2_hg38_ENCFF992YJD.bam	https://www.encodeproject.org/files/ENCFF992YJD/@@download/ENCFF992YJD.bam
CD4ABT	H3K4me3	rep1	ENCFF783BBS	CD4ABT_H3K4me3_rep1_hg38_ENCFF783BBS.bam	https://www.encodeproject.org/files/ENCFF783BBS/@@download/ENCFF783BBS.bam
CD4ABT	H3K4me3	rep2	ENCFF480QOG	CD4ABT_H3K4me3_rep2_hg38_ENCFF480QOG.bam	https://www.encodeproject.org/files/ENCFF480QOG/@@download/ENCFF480QOG.bam
Monocyte	Control		ENCFF328STD	Monocyte_Control_hg38_ENCFF328STD.bam	https://www.encodeproject.org/files/ENCFF328STD/@@download/ENCFF328STD.bam
Monocyte	H3K27ac		ENCFF406DEQ	Monocyte_H3K27ac_hg38_ENCFF406DEQ.bam	https://www.encodeproject.org/files/ENCFF406DEQ/@@download/ENCFF406DEQ.bam
Monocyte	H3K27me3		ENCFF850DZD	Monocyte_H3K27me3_gh38_ENCFF850DZD.bam	https://www.encodeproject.org/files/ENCFF850DZD/@@download/ENCFF850DZD.bam
Monocyte	H3K36me3		ENCFF164MUD	Monocyte_H3K36me3_hg38_ENCFF164MUD.bam	https://www.encodeproject.org/files/ENCFF164MUD/@@download/ENCFF164MUD.bam
Monocyte	H3K4me1		ENCFF396RZF	Monocyte_H3K4me1_hg38_ENCFF396RZF.bam	https://www.encodeproject.org/files/ENCFF396RZF/@@download/ENCFF396RZF.bam
Monocyte	H3K4me3		ENCFF642LZZ	Monocyte_H3K4me3_hg38_ENCFF642LZZ.bam	https://www.encodeproject.org/files/ENCFF642LZZ/@@download/ENCFF642LZZ.bam
NK	Control		ENCFF896LUO	NK_Control_hg38_ENCFF896LUO.bam	https://www.encodeproject.org/files/ENCFF896LUO/@@download/ENCFF896LUO.bam
NK	H3K27ac		ENCFF041WQQ	NK_H3K27ac_hg38_ENCFF041WQQ.bam	https://www.encodeproject.org/files/ENCFF041WQQ/@@download/ENCFF041WQQ.bam
NK	H3K27me3		ENCFF204VRK	NK_H3K27me3_hg38_ENCFF204VRK.bam	https://www.encodeproject.org/files/ENCFF204VRK/@@download/ENCFF204VRK.bam
NK	H3K4me1		ENCFF208VCM	NK_H3K4me1_hg38_ENCFF208VCM.bam	https://www.encodeproject.org/files/ENCFF208VCM/@@download/ENCFF208VCM.bam
NK	H3K4me3		ENCFF027CJG	NK_H3K4me3_hg38_ENCFF027CJG.bam	https://www.encodeproject.org/files/ENCFF027CJG/@@download/ENCFF027CJG.bam
PBMC	Control		ENCFF812BMY	PBMC_Control_hg38_ENCFF812BMY.bam	https://www.encodeproject.org/files/ENCFF812BMY/@@download/ENCFF812BMY.bam
PBMC	H3K27ac		ENCFF642IDH	PBMC_H3K27ac_hg38_ENCFF642IDH.bam	https://www.encodeproject.org/files/ENCFF642IDH/@@download/ENCFF642IDH.bam
PBMC	H3K27me3		ENCFF670TYI	PBMC_H3K27me3_hg38_ENCFF670TYI.bam	https://www.encodeproject.org/files/ENCFF670TYI/@@download/ENCFF670TYI.bam
PBMC	H3K36me3		ENCFF584TDL	PBMC_H3K36me3_hg38_ENCFF584TDL.bam	https://www.encodeproject.org/files/ENCFF584TDL/@@download/ENCFF584TDL.bam
PBMC	H3K4me3		ENCFF558XUB	PBMC_H3K4me3_hg38_ENCFF558XUB.bam	https://www.encodeproject.org/files/ENCFF558XUB/@@download/ENCFF558XUB.bam
TCell	Control		ENCFF566HDE	TCell_Control_hg38_ENCFF566HDE.bam	https://www.encodeproject.org/files/ENCFF566HDE/@@download/ENCFF566HDE.bam
TCell	H3K27ac		ENCFF530DQB	TCell_H3K27ac_hg38_ENCFF530DQB.bam	https://www.encodeproject.org/files/ENCFF530DQB/@@download/ENCFF530DQB.bam
TCell	H3K27me3		ENCFF192QMJ	TCell_H3K27me3_hg38_ENCFF192QMJ.bam	https://www.encodeproject.org/files/ENCFF192QMJ/@@download/ENCFF192QMJ.bam
TCell	H3K36me3		ENCFF783YIM	TCell_H3K36me3_hg38_ENCFF783YIM.bam	https://www.encodeproject.org/files/ENCFF783YIM/@@download/ENCFF783YIM.bam
TCell	H3K4me1		ENCFF737JXT	TCell_H3K4me1_hg38_ENCFF737JXT.bam	https://www.encodeproject.org/files/ENCFF737JXT/@@download/ENCFF737JXT.bam
TCell	H3K4me3		ENCFF661HCG	TCell_H3K4me3_hg38_ENCFF661HCG.bam	https://www.encodeproject.org/files/ENCFF661HCG/@@download/ENCFF661HCG.bam
TCellBB	Control		ENCFF183BQA	TCellBB_Control_hg38_ENCFF183BQA.bam	https://www.encodeproject.org/files/ENCFF183BQA/@@download/ENCFF183BQA.bam
TCellBB	H3K4me3	rep1	ENCFF167PUH	TCellBB_H3K4me3_rep1_hg38_ENCFF167PUH.bam	https://www.encodeproject.org/files/ENCFF167PUH/@@download/ENCFF167PUH.bam
TCellBB	H3K4me3	rep2	ENCFF822TCP	TCellBB_H3K4me3_rep2_hg38_ENCFF822TCP.bam	https://www.encodeproject.org/files/ENCFF822TCP/@@download/ENCFF822TCP.bam

## Sheet: ABF
Age	Donor	Antibody	Filename	Download URL
O	OD1	k27ac	OD1_k27ac_hg19.bed.gz	https://artyomovlab.wustl.edu/publications/supp_materials/aging/chipseq/Y20O20/bedgz/H3K27ac/OD1_k27ac_hg19.bed.gz
O	OD2	k27ac	OD2_k27ac_hg19.bed.gz	https://artyomovlab.wustl.edu/publications/supp_materials/aging/chipseq/Y20O20/bedgz/H3K27ac/OD2_k27ac_hg19.bed.gz
O	OD3	k27ac	OD3_k27ac_hg19.bed.gz	https://artyomovlab.wustl.edu/publications/supp_materials/aging/chipseq/Y20O20/bedgz/H3K27ac/OD3_k27ac_hg19.bed.gz
O	OD4	k27ac	OD4_k27ac_hg19.bed.gz	https://artyomovlab.wustl.edu/publications/supp_materials/aging/chipseq/Y20O20/bedgz/H3K27ac/OD4_k27ac_hg19.bed.gz
O	OD5	k27ac	OD5_k27ac_hg19.bed.gz	https://artyomovlab.wustl.edu/publications/supp_materials/aging/chipseq/Y20O20/bedgz/H3K27ac/OD5_k27ac_hg19.bed.gz
O	OD6	k27ac	OD6_k27ac_hg19.bed.gz	https://artyomovlab.wustl.edu/publications/supp_materials/aging/chipseq/Y20O20/bedgz/H3K27ac/OD6_k27ac_hg19.bed.gz
O	OD7	k27ac	OD7_k27ac_hg19.bed.gz	https://artyomovlab.wustl.edu/publications/supp_materials/aging/chipseq/Y20O20/bedgz/H3K27ac/OD7_k27ac_hg19.bed.gz
O	OD8	k27ac	OD8_k27ac_hg19.bed.gz	https://artyomovlab.wustl.edu/publications/supp_materials/aging/chipseq/Y20O20/bedgz/H3K27ac/OD8_k27ac_hg19.bed.gz
O	OD9	k27ac	OD9_k27ac_hg19.bed.gz	https://artyomovlab.wustl.edu/publications/supp_materials/aging/chipseq/Y20O20/bedgz/H3K27ac/OD9_k27ac_hg19.bed.gz
O	OD10	k27ac	OD10_k27ac_hg19.bed.gz	https://artyomovlab.wustl.edu/publications/supp_materials/aging/chipseq/Y20O20/bedgz/H3K27ac/OD10_k27ac_hg19.bed.gz
O	OD11	k27ac	OD11_k27ac_hg19.bed.gz	https://artyomovlab.wustl.edu/publications/supp_materials/aging/chipseq/Y20O20/bedgz/H3K27ac/OD11_k27ac_hg19.bed.gz
O	OD12	k27ac	OD12_k27ac_hg19.bed.gz	https://artyomovlab.wustl.edu/publications/supp_materials/aging/chipseq/Y20O20/bedgz/H3K27ac/OD12_k27ac_hg19.bed.gz
O	OD13	k27ac	OD13_k27ac_hg19.bed.gz	https://artyomovlab.wustl.edu/publications/supp_materials/aging/chipseq/Y20O20/bedgz/H3K27ac/OD13_k27ac_hg19.bed.gz
O	OD14	k27ac	OD14_k27ac_hg19.bed.gz	https://artyomovlab.wustl.edu/publications/supp_materials/aging/chipseq/Y20O20/bedgz/H3K27ac/OD14_k27ac_hg19.bed.gz
O	OD15	k27ac	OD15_k27ac_hg19.bed.gz	https://artyomovlab.wustl.edu/publications/supp_materials/aging/chipseq/Y20O20/bedgz/H3K27ac/OD15_k27ac_hg19.bed.gz
O	OD16	k27ac	OD16_k27ac_hg19.bed.gz	https://artyomovlab.wustl.edu/publications/supp_materials/aging/chipseq/Y20O20/bedgz/H3K27ac/OD16_k27ac_hg19.bed.gz
O	OD17	k27ac	OD17_k27ac_hg19.bed.gz	https://artyomovlab.wustl.edu/publications/supp_materials/aging/chipseq/Y20O20/bedgz/H3K27ac/OD17_k27ac_hg19.bed.gz
O	OD18	k27ac	OD18_k27ac_hg19.bed.gz	https://artyomovlab.wustl.edu/publications/supp_materials/aging/chipseq/Y20O20/bedgz/H3K27ac/OD18_k27ac_hg19.bed.gz
O	OD19	k27ac	OD19_k27ac_hg19.bed.gz	https://artyomovlab.wustl.edu/publications/supp_materials/aging/chipseq/Y20O20/bedgz/H3K27ac/OD19_k27ac_hg19.bed.gz
O	OD20	k27ac	OD20_k27ac_hg19.bed.gz	https://artyomovlab.wustl.edu/publications/supp_materials/aging/chipseq/Y20O20/bedgz/H3K27ac/OD20_k27ac_hg19.bed.gz
Y	YD1	k27ac	YD1_k27ac_hg19.bed.gz	https://artyomovlab.wustl.edu/publications/supp_materials/aging/chipseq/Y20O20/bedgz/H3K27ac/YD1_k27ac_hg19.bed.gz
Y	YD2	k27ac	YD2_k27ac_hg19.bed.gz	https://artyomovlab.wustl.edu/publications/supp_materials/aging/chipseq/Y20O20/bedgz/H3K27ac/YD2_k27ac_hg19.bed.gz
Y	YD3	k27ac	YD3_k27ac_hg19.bed.gz	https://artyomovlab.wustl.edu/publications/supp_materials/aging/chipseq/Y20O20/bedgz/H3K27ac/YD3_k27ac_hg19.bed.gz
Y	YD4	k27ac	YD4_k27ac_hg19.bed.gz	https://artyomovlab.wustl.edu/publications/supp_materials/aging/chipseq/Y20O20/bedgz/H3K27ac/YD4_k27ac_hg19.bed.gz
Y	YD5	k27ac	YD5_k27ac_hg19.bed.gz	https://artyomovlab.wustl.edu/publications/supp_materials/aging/chipseq/Y20O20/bedgz/H3K27ac/YD5_k27ac_hg19.bed.gz
Y	YD6	k27ac	YD6_k27ac_hg19.bed.gz	https://artyomovlab.wustl.edu/publications/supp_materials/aging/chipseq/Y20O20/bedgz/H3K27ac/YD6_k27ac_hg19.bed.gz
Y	YD7	k27ac	YD7_k27ac_hg19.bed.gz	https://artyomovlab.wustl.edu/publications/supp_materials/aging/chipseq/Y20O20/bedgz/H3K27ac/YD7_k27ac_hg19.bed.gz
Y	YD8	k27ac	YD8_k27ac_hg19.bed.gz	https://artyomovlab.wustl.edu/publications/supp_materials/aging/chipseq/Y20O20/bedgz/H3K27ac/YD8_k27ac_hg19.bed.gz
Y	YD9	k27ac	YD9_k27ac_hg19.bed.gz	https://artyomovlab.wustl.edu/publications/supp_materials/aging/chipseq/Y20O20/bedgz/H3K27ac/YD9_k27ac_hg19.bed.gz
Y	YD10	k27ac	YD10_k27ac_hg19.bed.gz	https://artyomovlab.wustl.edu/publications/supp_materials/aging/chipseq/Y20O20/bedgz/H3K27ac/YD10_k27ac_hg19.bed.gz
Y	YD11	k27ac	YD11_k27ac_hg19.bed.gz	https://artyomovlab.wustl.edu/publications/supp_materials/aging/chipseq/Y20O20/bedgz/H3K27ac/YD11_k27ac_hg19.bed.gz
Y	YD12	k27ac	YD12_k27ac_hg19.bed.gz	https://artyomovlab.wustl.edu/publications/supp_materials/aging/chipseq/Y20O20/bedgz/H3K27ac/YD12_k27ac_hg19.bed.gz
Y	YD14	k27ac	YD14_k27ac_hg19.bed.gz	https://artyomovlab.wustl.edu/publications/supp_materials/aging/chipseq/Y20O20/bedgz/H3K27ac/YD14_k27ac_hg19.bed.gz
Y	YD15	k27ac	YD15_k27ac_hg19.bed.gz	https://artyomovlab.wustl.edu/publications/supp_materials/aging/chipseq/Y20O20/bedgz/H3K27ac/YD15_k27ac_hg19.bed.gz
Y	YD16	k27ac	YD16_k27ac_hg19.bed.gz	https://artyomovlab.wustl.edu/publications/supp_materials/aging/chipseq/Y20O20/bedgz/H3K27ac/YD16_k27ac_hg19.bed.gz
Y	YD17	k27ac	YD17_k27ac_hg19.bed.gz	https://artyomovlab.wustl.edu/publications/supp_materials/aging/chipseq/Y20O20/bedgz/H3K27ac/YD17_k27ac_hg19.bed.gz
Y	YD18	k27ac	YD18_k27ac_hg19.bed.gz	https://artyomovlab.wustl.edu/publications/supp_materials/aging/chipseq/Y20O20/bedgz/H3K27ac/YD18_k27ac_hg19.bed.gz
Y	YD19	k27ac	YD19_k27ac_hg19.bed.gz	https://artyomovlab.wustl.edu/publications/supp_materials/aging/chipseq/Y20O20/bedgz/H3K27ac/YD19_k27ac_hg19.bed.gz
Y	YD20	k27ac	YD20_k27ac_hg19.bed.gz	https://artyomovlab.wustl.edu/publications/supp_materials/aging/chipseq/Y20O20/bedgz/H3K27ac/YD20_k27ac_hg19.bed.gz
Y	YD21	k27ac	YD21_k27ac_hg19.bed.gz	https://artyomovlab.wustl.edu/publications/supp_materials/aging/chipseq/Y20O20/bedgz/H3K27ac/YD21_k27ac_hg19.bed.gz
O	OD1	k27me3	OD1_k27me3_hg19.bed.gz	https://artyomovlab.wustl.edu/publications/supp_materials/aging/chipseq/Y20O20/bedgz/H3K27me3/OD1_k27me3_hg19.bed.gz
O	OD2	k27me3	OD2_k27me3_hg19.bed.gz	https://artyomovlab.wustl.edu/publications/supp_materials/aging/chipseq/Y20O20/bedgz/H3K27me3/OD2_k27me3_hg19.bed.gz
O	OD3	k27me3	OD3_k27me3_hg19.bed.gz	https://artyomovlab.wustl.edu/publications/supp_materials/aging/chipseq/Y20O20/bedgz/H3K27me3/OD3_k27me3_hg19.bed.gz
O	OD4	k27me3	OD4_k27me3_hg19.bed.gz	https://artyomovlab.wustl.edu/publications/supp_materials/aging/chipseq/Y20O20/bedgz/H3K27me3/OD4_k27me3_hg19.bed.gz
O	OD5	k27me3	OD5_k27me3_hg19.bed.gz	https://artyomovlab.wustl.edu/publications/supp_materials/aging/chipseq/Y20O20/bedgz/H3K27me3/OD5_k27me3_hg19.bed.gz
O	OD6	k27me3	OD6_k27me3_hg19.bed.gz	https://artyomovlab.wustl.edu/publications/supp_materials/aging/chipseq/Y20O20/bedgz/H3K27me3/OD6_k27me3_hg19.bed.gz
O	OD7	k27me3	OD7_k27me3_hg19.bed.gz	https://artyomovlab.wustl.edu/publications/supp_materials/aging/chipseq/Y20O20/bedgz/H3K27me3/OD7_k27me3_hg19.bed.gz
O	OD8	k27me3	OD8_k27me3_hg19.bed.gz	https://artyomovlab.wustl.edu/publications/supp_materials/aging/chipseq/Y20O20/bedgz/H3K27me3/OD8_k27me3_hg19.bed.gz
O	OD9	k27me3	OD9_k27me3_hg19.bed.gz	https://artyomovlab.wustl.edu/publications/supp_materials/aging/chipseq/Y20O20/bedgz/H3K27me3/OD9_k27me3_hg19.bed.gz
O	OD10	k27me3	OD10_k27me3_hg19.bed.gz	https://artyomovlab.wustl.edu/publications/supp_materials/aging/chipseq/Y20O20/bedgz/H3K27me3/OD10_k27me3_hg19.bed.gz
O	OD11	k27me3	OD11_k27me3_hg19.bed.gz	https://artyomovlab.wustl.edu/publications/supp_materials/aging/chipseq/Y20O20/bedgz/H3K27me3/OD11_k27me3_hg19.bed.gz
O	OD12	k27me3	OD12_k27me3_hg19.bed.gz	https://artyomovlab.wustl.edu/publications/supp_materials/aging/chipseq/Y20O20/bedgz/H3K27me3/OD12_k27me3_hg19.bed.gz
O	OD13	k27me3	OD13_k27me3_hg19.bed.gz	https://artyomovlab.wustl.edu/publications/supp_materials/aging/chipseq/Y20O20/bedgz/H3K27me3/OD13_k27me3_hg19.bed.gz
O	OD14	k27me3	OD14_k27me3_hg19.bed.gz	https://artyomovlab.wustl.edu/publications/supp_materials/aging/chipseq/Y20O20/bedgz/H3K27me3/OD14_k27me3_hg19.bed.gz
O	OD15	k27me3	OD15_k27me3_hg19.bed.gz	https://artyomovlab.wustl.edu/publications/supp_materials/aging/chipseq/Y20O20/bedgz/H3K27me3/OD15_k27me3_hg19.bed.gz
O	OD16	k27me3	OD16_k27me3_hg19.bed.gz	https://artyomovlab.wustl.edu/publications/supp_materials/aging/chipseq/Y20O20/bedgz/H3K27me3/OD16_k27me3_hg19.bed.gz
O	OD17	k27me3	OD17_k27me3_hg19.bed.gz	https://artyomovlab.wustl.edu/publications/supp_materials/aging/chipseq/Y20O20/bedgz/H3K27me3/OD17_k27me3_hg19.bed.gz
O	OD18	k27me3	OD18_k27me3_hg19.bed.gz	https://artyomovlab.wustl.edu/publications/supp_materials/aging/chipseq/Y20O20/bedgz/H3K27me3/OD18_k27me3_hg19.bed.gz
O	OD19	k27me3	OD19_k27me3_hg19.bed.gz	https://artyomovlab.wustl.edu/publications/supp_materials/aging/chipseq/Y20O20/bedgz/H3K27me3/OD19_k27me3_hg19.bed.gz
O	OD20	k27me3	OD20_k27me3_hg19.bed.gz	https://artyomovlab.wustl.edu/publications/supp_materials/aging/chipseq/Y20O20/bedgz/H3K27me3/OD20_k27me3_hg19.bed.gz
Y	YD1	k27me3	YD1_k27me3_hg19.bed.gz	https://artyomovlab.wustl.edu/publications/supp_materials/aging/chipseq/Y20O20/bedgz/H3K27me3/YD1_k27me3_hg19.bed.gz
Y	YD2	k27me3	YD2_k27me3_hg19.bed.gz	https://artyomovlab.wustl.edu/publications/supp_materials/aging/chipseq/Y20O20/bedgz/H3K27me3/YD2_k27me3_hg19.bed.gz
Y	YD3	k27me3	YD3_k27me3_hg19.bed.gz	https://artyomovlab.wustl.edu/publications/supp_materials/aging/chipseq/Y20O20/bedgz/H3K27me3/YD3_k27me3_hg19.bed.gz
Y	YD4	k27me3	YD4_k27me3_hg19.bed.gz	https://artyomovlab.wustl.edu/publications/supp_materials/aging/chipseq/Y20O20/bedgz/H3K27me3/YD4_k27me3_hg19.bed.gz
Y	YD5	k27me3	YD5_k27me3_hg19.bed.gz	https://artyomovlab.wustl.edu/publications/supp_materials/aging/chipseq/Y20O20/bedgz/H3K27me3/YD5_k27me3_hg19.bed.gz
Y	YD6	k27me3	YD6_k27me3_hg19.bed.gz	https://artyomovlab.wustl.edu/publications/supp_materials/aging/chipseq/Y20O20/bedgz/H3K27me3/YD6_k27me3_hg19.bed.gz
Y	YD7	k27me3	YD7_k27me3_hg19.bed.gz	https://artyomovlab.wustl.edu/publications/supp_materials/aging/chipseq/Y20O20/bedgz/H3K27me3/YD7_k27me3_hg19.bed.gz
Y	YD8	k27me3	YD8_k27me3_hg19.bed.gz	https://artyomovlab.wustl.edu/publications/supp_materials/aging/chipseq/Y20O20/bedgz/H3K27me3/YD8_k27me3_hg19.bed.gz
Y	YD9	k27me3	YD9_k27me3_hg19.bed.gz	https://artyomovlab.wustl.edu/publications/supp_materials/aging/chipseq/Y20O20/bedgz/H3K27me3/YD9_k27me3_hg19.bed.gz
Y	YD10	k27me3	YD10_k27me3_hg19.bed.gz	https://artyomovlab.wustl.edu/publications/supp_materials/aging/chipseq/Y20O20/bedgz/H3K27me3/YD10_k27me3_hg19.bed.gz
Y	YD11	k27me3	YD11_k27me3_hg19.bed.gz	https://artyomovlab.wustl.edu/publications/supp_materials/aging/chipseq/Y20O20/bedgz/H3K27me3/YD11_k27me3_hg19.bed.gz
Y	YD12	k27me3	YD12_k27me3_hg19.bed.gz	https://artyomovlab.wustl.edu/publications/supp_materials/aging/chipseq/Y20O20/bedgz/H3K27me3/YD12_k27me3_hg19.bed.gz
Y	YD14	k27me3	YD14_k27me3_hg19.bed.gz	https://artyomovlab.wustl.edu/publications/supp_materials/aging/chipseq/Y20O20/bedgz/H3K27me3/YD14_k27me3_hg19.bed.gz
Y	YD15	k27me3	YD15_k27me3_hg19.bed.gz	https://artyomovlab.wustl.edu/publications/supp_materials/aging/chipseq/Y20O20/bedgz/H3K27me3/YD15_k27me3_hg19.bed.gz
Y	YD16	k27me3	YD16_k27me3_hg19.bed.gz	https://artyomovlab.wustl.edu/publications/supp_materials/aging/chipseq/Y20O20/bedgz/H3K27me3/YD16_k27me3_hg19.bed.gz
Y	YD17	k27me3	YD17_k27me3_hg19.bed.gz	https://artyomovlab.wustl.edu/publications/supp_materials/aging/chipseq/Y20O20/bedgz/H3K27me3/YD17_k27me3_hg19.bed.gz
Y	YD18	k27me3	YD18_k27me3_hg19.bed.gz	https://artyomovlab.wustl.edu/publications/supp_materials/aging/chipseq/Y20O20/bedgz/H3K27me3/YD18_k27me3_hg19.bed.gz
Y	YD19	k27me3	YD19_k27me3_hg19.bed.gz	https://artyomovlab.wustl.edu/publications/supp_materials/aging/chipseq/Y20O20/bedgz/H3K27me3/YD19_k27me3_hg19.bed.gz
Y	YD20	k27me3	YD20_k27me3_hg19.bed.gz	https://artyomovlab.wustl.edu/publications/supp_materials/aging/chipseq/Y20O20/bedgz/H3K27me3/YD20_k27me3_hg19.bed.gz
Y	YD21	k27me3	YD21_k27me3_hg19.bed.gz	https://artyomovlab.wustl.edu/publications/supp_materials/aging/chipseq/Y20O20/bedgz/H3K27me3/YD21_k27me3_hg19.bed.gz
O	OD1	k36me3	OD1_k36me3_hg19.bed.gz	https://artyomovlab.wustl.edu/publications/supp_materials/aging/chipseq/Y20O20/bedgz/H3K36me3/OD1_k36me3_hg19.bed.gz
O	OD2	k36me3	OD2_k36me3_hg19.bed.gz	https://artyomovlab.wustl.edu/publications/supp_materials/aging/chipseq/Y20O20/bedgz/H3K36me3/OD2_k36me3_hg19.bed.gz
O	OD3	k36me3	OD3_k36me3_hg19.bed.gz	https://artyomovlab.wustl.edu/publications/supp_materials/aging/chipseq/Y20O20/bedgz/H3K36me3/OD3_k36me3_hg19.bed.gz
O	OD4	k36me3	OD4_k36me3_hg19.bed.gz	https://artyomovlab.wustl.edu/publications/supp_materials/aging/chipseq/Y20O20/bedgz/H3K36me3/OD4_k36me3_hg19.bed.gz
O	OD5	k36me3	OD5_k36me3_hg19.bed.gz	https://artyomovlab.wustl.edu/publications/supp_materials/aging/chipseq/Y20O20/bedgz/H3K36me3/OD5_k36me3_hg19.bed.gz
O	OD6	k36me3	OD6_k36me3_hg19.bed.gz	https://artyomovlab.wustl.edu/publications/supp_materials/aging/chipseq/Y20O20/bedgz/H3K36me3/OD6_k36me3_hg19.bed.gz
O	OD7	k36me3	OD7_k36me3_hg19.bed.gz	https://artyomovlab.wustl.edu/publications/supp_materials/aging/chipseq/Y20O20/bedgz/H3K36me3/OD7_k36me3_hg19.bed.gz
O	OD8	k36me3	OD8_k36me3_hg19.bed.gz	https://artyomovlab.wustl.edu/publications/supp_materials/aging/chipseq/Y20O20/bedgz/H3K36me3/OD8_k36me3_hg19.bed.gz
O	OD9	k36me3	OD9_k36me3_hg19.bed.gz	https://artyomovlab.wustl.edu/publications/supp_materials/aging/chipseq/Y20O20/bedgz/H3K36me3/OD9_k36me3_hg19.bed.gz
O	OD10	k36me3	OD10_k36me3_hg19.bed.gz	https://artyomovlab.wustl.edu/publications/supp_materials/aging/chipseq/Y20O20/bedgz/H3K36me3/OD10_k36me3_hg19.bed.gz
O	OD11	k36me3	OD11_k36me3_hg19.bed.gz	https://artyomovlab.wustl.edu/publications/supp_materials/aging/chipseq/Y20O20/bedgz/H3K36me3/OD11_k36me3_hg19.bed.gz
O	OD12	k36me3	OD12_k36me3_hg19.bed.gz	https://artyomovlab.wustl.edu/publications/supp_materials/aging/chipseq/Y20O20/bedgz/H3K36me3/OD12_k36me3_hg19.bed.gz
O	OD13	k36me3	OD13_k36me3_hg19.bed.gz	https://artyomovlab.wustl.edu/publications/supp_materials/aging/chipseq/Y20O20/bedgz/H3K36me3/OD13_k36me3_hg19.bed.gz
O	OD14	k36me3	OD14_k36me3_hg19.bed.gz	https://artyomovlab.wustl.edu/publications/supp_materials/aging/chipseq/Y20O20/bedgz/H3K36me3/OD14_k36me3_hg19.bed.gz
O	OD15	k36me3	OD15_k36me3_hg19.bed.gz	https://artyomovlab.wustl.edu/publications/supp_materials/aging/chipseq/Y20O20/bedgz/H3K36me3/OD15_k36me3_hg19.bed.gz
O	OD16	k36me3	OD16_k36me3_hg19.bed.gz	https://artyomovlab.wustl.edu/publications/supp_materials/aging/chipseq/Y20O20/bedgz/H3K36me3/OD16_k36me3_hg19.bed.gz
O	OD17	k36me3	OD17_k36me3_hg19.bed.gz	https://artyomovlab.wustl.edu/publications/supp_materials/aging/chipseq/Y20O20/bedgz/H3K36me3/OD17_k36me3_hg19.bed.gz
O	OD18	k36me3	OD18_k36me3_hg19.bed.gz	https://artyomovlab.wustl.edu/publications/supp_materials/aging/chipseq/Y20O20/bedgz/H3K36me3/OD18_k36me3_hg19.bed.gz
O	OD19	k36me3	OD19_k36me3_hg19.bed.gz	https://artyomovlab.wustl.edu/publications/supp_materials/aging/chipseq/Y20O20/bedgz/H3K36me3/OD19_k36me3_hg19.bed.gz
O	OD20	k36me3	OD20_k36me3_hg19.bed.gz	https://artyomovlab.wustl.edu/publications/supp_materials/aging/chipseq/Y20O20/bedgz/H3K36me3/OD20_k36me3_hg19.bed.gz
Y	YD1	k36me3	YD1_k36me3_hg19.bed.gz	https://artyomovlab.wustl.edu/publications/supp_materials/aging/chipseq/Y20O20/bedgz/H3K36me3/YD1_k36me3_hg19.bed.gz
Y	YD2	k36me3	YD2_k36me3_hg19.bed.gz	https://artyomovlab.wustl.edu/publications/supp_materials/aging/chipseq/Y20O20/bedgz/H3K36me3/YD2_k36me3_hg19.bed.gz
Y	YD3	k36me3	YD3_k36me3_hg19.bed.gz	https://artyomovlab.wustl.edu/publications/supp_materials/aging/chipseq/Y20O20/bedgz/H3K36me3/YD3_k36me3_hg19.bed.gz
Y	YD4	k36me3	YD4_k36me3_hg19.bed.gz	https://artyomovlab.wustl.edu/publications/supp_materials/aging/chipseq/Y20O20/bedgz/H3K36me3/YD4_k36me3_hg19.bed.gz
Y	YD5	k36me3	YD5_k36me3_hg19.bed.gz	https://artyomovlab.wustl.edu/publications/supp_materials/aging/chipseq/Y20O20/bedgz/H3K36me3/YD5_k36me3_hg19.bed.gz
Y	YD6	k36me3	YD6_k36me3_hg19.bed.gz	https://artyomovlab.wustl.edu/publications/supp_materials/aging/chipseq/Y20O20/bedgz/H3K36me3/YD6_k36me3_hg19.bed.gz
Y	YD8	k36me3	YD8_k36me3_hg19.bed.gz	https://artyomovlab.wustl.edu/publications/supp_materials/aging/chipseq/Y20O20/bedgz/H3K36me3/YD8_k36me3_hg19.bed.gz
Y	YD9	k36me3	YD9_k36me3_hg19.bed.gz	https://artyomovlab.wustl.edu/publications/supp_materials/aging/chipseq/Y20O20/bedgz/H3K36me3/YD9_k36me3_hg19.bed.gz
Y	YD10	k36me3	YD10_k36me3_hg19.bed.gz	https://artyomovlab.wustl.edu/publications/supp_materials/aging/chipseq/Y20O20/bedgz/H3K36me3/YD10_k36me3_hg19.bed.gz
Y	YD11	k36me3	YD11_k36me3_hg19.bed.gz	https://artyomovlab.wustl.edu/publications/supp_materials/aging/chipseq/Y20O20/bedgz/H3K36me3/YD11_k36me3_hg19.bed.gz
Y	YD12	k36me3	YD12_k36me3_hg19.bed.gz	https://artyomovlab.wustl.edu/publications/supp_materials/aging/chipseq/Y20O20/bedgz/H3K36me3/YD12_k36me3_hg19.bed.gz
Y	YD14	k36me3	YD14_k36me3_hg19.bed.gz	https://artyomovlab.wustl.edu/publications/supp_materials/aging/chipseq/Y20O20/bedgz/H3K36me3/YD14_k36me3_hg19.bed.gz
Y	YD15	k36me3	YD15_k36me3_hg19.bed.gz	https://artyomovlab.wustl.edu/publications/supp_materials/aging/chipseq/Y20O20/bedgz/H3K36me3/YD15_k36me3_hg19.bed.gz
Y	YD16	k36me3	YD16_k36me3_hg19.bed.gz	https://artyomovlab.wustl.edu/publications/supp_materials/aging/chipseq/Y20O20/bedgz/H3K36me3/YD16_k36me3_hg19.bed.gz
Y	YD17	k36me3	YD17_k36me3_hg19.bed.gz	https://artyomovlab.wustl.edu/publications/supp_materials/aging/chipseq/Y20O20/bedgz/H3K36me3/YD17_k36me3_hg19.bed.gz
Y	YD18	k36me3	YD18_k36me3_hg19.bed.gz	https://artyomovlab.wustl.edu/publications/supp_materials/aging/chipseq/Y20O20/bedgz/H3K36me3/YD18_k36me3_hg19.bed.gz
Y	YD19	k36me3	YD19_k36me3_hg19.bed.gz	https://artyomovlab.wustl.edu/publications/supp_materials/aging/chipseq/Y20O20/bedgz/H3K36me3/YD19_k36me3_hg19.bed.gz
Y	YD20	k36me3	YD20_k36me3_hg19.bed.gz	https://artyomovlab.wustl.edu/publications/supp_materials/aging/chipseq/Y20O20/bedgz/H3K36me3/YD20_k36me3_hg19.bed.gz
Y	YD21	k36me3	YD21_k36me3_hg19.bed.gz	https://artyomovlab.wustl.edu/publications/supp_materials/aging/chipseq/Y20O20/bedgz/H3K36me3/YD21_k36me3_hg19.bed.gz
O	OD4	k4me1	OD4_k4me1_hg19.bed.gz	https://artyomovlab.wustl.edu/publications/supp_materials/aging/chipseq/Y20O20/bedgz/H3K4me1/OD4_k4me1_hg19.bed.gz
O	OD5	k4me1	OD5_k4me1_hg19.bed.gz	https://artyomovlab.wustl.edu/publications/supp_materials/aging/chipseq/Y20O20/bedgz/H3K4me1/OD5_k4me1_hg19.bed.gz
O	OD6	k4me1	OD6_k4me1_hg19.bed.gz	https://artyomovlab.wustl.edu/publications/supp_materials/aging/chipseq/Y20O20/bedgz/H3K4me1/OD6_k4me1_hg19.bed.gz
O	OD7	k4me1	OD7_k4me1_hg19.bed.gz	https://artyomovlab.wustl.edu/publications/supp_materials/aging/chipseq/Y20O20/bedgz/H3K4me1/OD7_k4me1_hg19.bed.gz
O	OD8	k4me1	OD8_k4me1_hg19.bed.gz	https://artyomovlab.wustl.edu/publications/supp_materials/aging/chipseq/Y20O20/bedgz/H3K4me1/OD8_k4me1_hg19.bed.gz
O	OD9	k4me1	OD9_k4me1_hg19.bed.gz	https://artyomovlab.wustl.edu/publications/supp_materials/aging/chipseq/Y20O20/bedgz/H3K4me1/OD9_k4me1_hg19.bed.gz
O	OD10	k4me1	OD10_k4me1_hg19.bed.gz	https://artyomovlab.wustl.edu/publications/supp_materials/aging/chipseq/Y20O20/bedgz/H3K4me1/OD10_k4me1_hg19.bed.gz
O	OD11	k4me1	OD11_k4me1_hg19.bed.gz	https://artyomovlab.wustl.edu/publications/supp_materials/aging/chipseq/Y20O20/bedgz/H3K4me1/OD11_k4me1_hg19.bed.gz
O	OD12	k4me1	OD12_k4me1_hg19.bed.gz	https://artyomovlab.wustl.edu/publications/supp_materials/aging/chipseq/Y20O20/bedgz/H3K4me1/OD12_k4me1_hg19.bed.gz
O	OD13	k4me1	OD13_k4me1_hg19.bed.gz	https://artyomovlab.wustl.edu/publications/supp_materials/aging/chipseq/Y20O20/bedgz/H3K4me1/OD13_k4me1_hg19.bed.gz
O	OD14	k4me1	OD14_k4me1_hg19.bed.gz	https://artyomovlab.wustl.edu/publications/supp_materials/aging/chipseq/Y20O20/bedgz/H3K4me1/OD14_k4me1_hg19.bed.gz
O	OD15	k4me1	OD15_k4me1_hg19.bed.gz	https://artyomovlab.wustl.edu/publications/supp_materials/aging/chipseq/Y20O20/bedgz/H3K4me1/OD15_k4me1_hg19.bed.gz
O	OD16	k4me1	OD16_k4me1_hg19.bed.gz	https://artyomovlab.wustl.edu/publications/supp_materials/aging/chipseq/Y20O20/bedgz/H3K4me1/OD16_k4me1_hg19.bed.gz
O	OD17	k4me1	OD17_k4me1_hg19.bed.gz	https://artyomovlab.wustl.edu/publications/supp_materials/aging/chipseq/Y20O20/bedgz/H3K4me1/OD17_k4me1_hg19.bed.gz
O	OD18	k4me1	OD18_k4me1_hg19.bed.gz	https://artyomovlab.wustl.edu/publications/supp_materials/aging/chipseq/Y20O20/bedgz/H3K4me1/OD18_k4me1_hg19.bed.gz
O	OD19	k4me1	OD19_k4me1_hg19.bed.gz	https://artyomovlab.wustl.edu/publications/supp_materials/aging/chipseq/Y20O20/bedgz/H3K4me1/OD19_k4me1_hg19.bed.gz
O	OD20	k4me1	OD20_k4me1_hg19.bed.gz	https://artyomovlab.wustl.edu/publications/supp_materials/aging/chipseq/Y20O20/bedgz/H3K4me1/OD20_k4me1_hg19.bed.gz
Y	YD5	k4me1	YD5_k4me1_hg19.bed.gz	https://artyomovlab.wustl.edu/publications/supp_materials/aging/chipseq/Y20O20/bedgz/H3K4me1/YD5_k4me1_hg19.bed.gz
Y	YD6	k4me1	YD6_k4me1_hg19.bed.gz	https://artyomovlab.wustl.edu/publications/supp_materials/aging/chipseq/Y20O20/bedgz/H3K4me1/YD6_k4me1_hg19.bed.gz
Y	YD7	k4me1	YD7_k4me1_hg19.bed.gz	https://artyomovlab.wustl.edu/publications/supp_materials/aging/chipseq/Y20O20/bedgz/H3K4me1/YD7_k4me1_hg19.bed.gz
Y	YD8	k4me1	YD8_k4me1_hg19.bed.gz	https://artyomovlab.wustl.edu/publications/supp_materials/aging/chipseq/Y20O20/bedgz/H3K4me1/YD8_k4me1_hg19.bed.gz
Y	YD9	k4me1	YD9_k4me1_hg19.bed.gz	https://artyomovlab.wustl.edu/publications/supp_materials/aging/chipseq/Y20O20/bedgz/H3K4me1/YD9_k4me1_hg19.bed.gz
Y	YD10	k4me1	YD10_k4me1_hg19.bed.gz	https://artyomovlab.wustl.edu/publications/supp_materials/aging/chipseq/Y20O20/bedgz/H3K4me1/YD10_k4me1_hg19.bed.gz
Y	YD11	k4me1	YD11_k4me1_hg19.bed.gz	https://artyomovlab.wustl.edu/publications/supp_materials/aging/chipseq/Y20O20/bedgz/H3K4me1/YD11_k4me1_hg19.bed.gz
Y	YD12	k4me1	YD12_k4me1_hg19.bed.gz	https://artyomovlab.wustl.edu/publications/supp_materials/aging/chipseq/Y20O20/bedgz/H3K4me1/YD12_k4me1_hg19.bed.gz
Y	YD14	k4me1	YD14_k4me1_hg19.bed.gz	https://artyomovlab.wustl.edu/publications/supp_materials/aging/chipseq/Y20O20/bedgz/H3K4me1/YD14_k4me1_hg19.bed.gz
Y	YD15	k4me1	YD15_k4me1_hg19.bed.gz	https://artyomovlab.wustl.edu/publications/supp_materials/aging/chipseq/Y20O20/bedgz/H3K4me1/YD15_k4me1_hg19.bed.gz
Y	YD16	k4me1	YD16_k4me1_hg19.bed.gz	https://artyomovlab.wustl.edu/publications/supp_materials/aging/chipseq/Y20O20/bedgz/H3K4me1/YD16_k4me1_hg19.bed.gz
Y	YD17	k4me1	YD17_k4me1_hg19.bed.gz	https://artyomovlab.wustl.edu/publications/supp_materials/aging/chipseq/Y20O20/bedgz/H3K4me1/YD17_k4me1_hg19.bed.gz
Y	YD18	k4me1	YD18_k4me1_hg19.bed.gz	https://artyomovlab.wustl.edu/publications/supp_materials/aging/chipseq/Y20O20/bedgz/H3K4me1/YD18_k4me1_hg19.bed.gz
Y	YD19	k4me1	YD19_k4me1_hg19.bed.gz	https://artyomovlab.wustl.edu/publications/supp_materials/aging/chipseq/Y20O20/bedgz/H3K4me1/YD19_k4me1_hg19.bed.gz
Y	YD20	k4me1	YD20_k4me1_hg19.bed.gz	https://artyomovlab.wustl.edu/publications/supp_materials/aging/chipseq/Y20O20/bedgz/H3K4me1/YD20_k4me1_hg19.bed.gz
O	OD1	k4me3	OD1_k4me3_hg19.bed.gz	https://artyomovlab.wustl.edu/publications/supp_materials/aging/chipseq/Y20O20/bedgz/H3K4me3/OD1_k4me3_hg19.bed.gz
O	OD2	k4me3	OD2_k4me3_hg19.bed.gz	https://artyomovlab.wustl.edu/publications/supp_materials/aging/chipseq/Y20O20/bedgz/H3K4me3/OD2_k4me3_hg19.bed.gz
O	OD3	k4me3	OD3_k4me3_hg19.bed.gz	https://artyomovlab.wustl.edu/publications/supp_materials/aging/chipseq/Y20O20/bedgz/H3K4me3/OD3_k4me3_hg19.bed.gz
O	OD4	k4me3	OD4_k4me3_hg19.bed.gz	https://artyomovlab.wustl.edu/publications/supp_materials/aging/chipseq/Y20O20/bedgz/H3K4me3/OD4_k4me3_hg19.bed.gz
O	OD5	k4me3	OD5_k4me3_hg19.bed.gz	https://artyomovlab.wustl.edu/publications/supp_materials/aging/chipseq/Y20O20/bedgz/H3K4me3/OD5_k4me3_hg19.bed.gz
O	OD6	k4me3	OD6_k4me3_hg19.bed.gz	https://artyomovlab.wustl.edu/publications/supp_materials/aging/chipseq/Y20O20/bedgz/H3K4me3/OD6_k4me3_hg19.bed.gz
O	OD7	k4me3	OD7_k4me3_hg19.bed.gz	https://artyomovlab.wustl.edu/publications/supp_materials/aging/chipseq/Y20O20/bedgz/H3K4me3/OD7_k4me3_hg19.bed.gz
O	OD8	k4me3	OD8_k4me3_hg19.bed.gz	https://artyomovlab.wustl.edu/publications/supp_materials/aging/chipseq/Y20O20/bedgz/H3K4me3/OD8_k4me3_hg19.bed.gz
O	OD9	k4me3	OD9_k4me3_hg19.bed.gz	https://artyomovlab.wustl.edu/publications/supp_materials/aging/chipseq/Y20O20/bedgz/H3K4me3/OD9_k4me3_hg19.bed.gz
O	OD10	k4me3	OD10_k4me3_hg19.bed.gz	https://artyomovlab.wustl.edu/publications/supp_materials/aging/chipseq/Y20O20/bedgz/H3K4me3/OD10_k4me3_hg19.bed.gz
O	OD11	k4me3	OD11_k4me3_hg19.bed.gz	https://artyomovlab.wustl.edu/publications/supp_materials/aging/chipseq/Y20O20/bedgz/H3K4me3/OD11_k4me3_hg19.bed.gz
O	OD12	k4me3	OD12_k4me3_hg19.bed.gz	https://artyomovlab.wustl.edu/publications/supp_materials/aging/chipseq/Y20O20/bedgz/H3K4me3/OD12_k4me3_hg19.bed.gz
O	OD13	k4me3	OD13_k4me3_hg19.bed.gz	https://artyomovlab.wustl.edu/publications/supp_materials/aging/chipseq/Y20O20/bedgz/H3K4me3/OD13_k4me3_hg19.bed.gz
O	OD14	k4me3	OD14_k4me3_hg19.bed.gz	https://artyomovlab.wustl.edu/publications/supp_materials/aging/chipseq/Y20O20/bedgz/H3K4me3/OD14_k4me3_hg19.bed.gz
O	OD15	k4me3	OD15_k4me3_hg19.bed.gz	https://artyomovlab.wustl.edu/publications/supp_materials/aging/chipseq/Y20O20/bedgz/H3K4me3/OD15_k4me3_hg19.bed.gz
O	OD16	k4me3	OD16_k4me3_hg19.bed.gz	https://artyomovlab.wustl.edu/publications/supp_materials/aging/chipseq/Y20O20/bedgz/H3K4me3/OD16_k4me3_hg19.bed.gz
O	OD17	k4me3	OD17_k4me3_hg19.bed.gz	https://artyomovlab.wustl.edu/publications/supp_materials/aging/chipseq/Y20O20/bedgz/H3K4me3/OD17_k4me3_hg19.bed.gz
O	OD18	k4me3	OD18_k4me3_hg19.bed.gz	https://artyomovlab.wustl.edu/publications/supp_materials/aging/chipseq/Y20O20/bedgz/H3K4me3/OD18_k4me3_hg19.bed.gz
O	OD19	k4me3	OD19_k4me3_hg19.bed.gz	https://artyomovlab.wustl.edu/publications/supp_materials/aging/chipseq/Y20O20/bedgz/H3K4me3/OD19_k4me3_hg19.bed.gz
O	OD20	k4me3	OD20_k4me3_hg19.bed.gz	https://artyomovlab.wustl.edu/publications/supp_materials/aging/chipseq/Y20O20/bedgz/H3K4me3/OD20_k4me3_hg19.bed.gz
Y	YD1	k4me3	YD1_k4me3_hg19.bed.gz	https://artyomovlab.wustl.edu/publications/supp_materials/aging/chipseq/Y20O20/bedgz/H3K4me3/YD1_k4me3_hg19.bed.gz
Y	YD2	k4me3	YD2_k4me3_hg19.bed.gz	https://artyomovlab.wustl.edu/publications/supp_materials/aging/chipseq/Y20O20/bedgz/H3K4me3/YD2_k4me3_hg19.bed.gz
Y	YD3	k4me3	YD3_k4me3_hg19.bed.gz	https://artyomovlab.wustl.edu/publications/supp_materials/aging/chipseq/Y20O20/bedgz/H3K4me3/YD3_k4me3_hg19.bed.gz
Y	YD4	k4me3	YD4_k4me3_hg19.bed.gz	https://artyomovlab.wustl.edu/publications/supp_materials/aging/chipseq/Y20O20/bedgz/H3K4me3/YD4_k4me3_hg19.bed.gz
Y	YD5	k4me3	YD5_k4me3_hg19.bed.gz	https://artyomovlab.wustl.edu/publications/supp_materials/aging/chipseq/Y20O20/bedgz/H3K4me3/YD5_k4me3_hg19.bed.gz
Y	YD6	k4me3	YD6_k4me3_hg19.bed.gz	https://artyomovlab.wustl.edu/publications/supp_materials/aging/chipseq/Y20O20/bedgz/H3K4me3/YD6_k4me3_hg19.bed.gz
Y	YD7	k4me3	YD7_k4me3_hg19.bed.gz	https://artyomovlab.wustl.edu/publications/supp_materials/aging/chipseq/Y20O20/bedgz/H3K4me3/YD7_k4me3_hg19.bed.gz
Y	YD8	k4me3	YD8_k4me3_hg19.bed.gz	https://artyomovlab.wustl.edu/publications/supp_materials/aging/chipseq/Y20O20/bedgz/H3K4me3/YD8_k4me3_hg19.bed.gz
Y	YD9	k4me3	YD9_k4me3_hg19.bed.gz	https://artyomovlab.wustl.edu/publications/supp_materials/aging/chipseq/Y20O20/bedgz/H3K4me3/YD9_k4me3_hg19.bed.gz
Y	YD10	k4me3	YD10_k4me3_hg19.bed.gz	https://artyomovlab.wustl.edu/publications/supp_materials/aging/chipseq/Y20O20/bedgz/H3K4me3/YD10_k4me3_hg19.bed.gz
Y	YD11	k4me3	YD11_k4me3_hg19.bed.gz	https://artyomovlab.wustl.edu/publications/supp_materials/aging/chipseq/Y20O20/bedgz/H3K4me3/YD11_k4me3_hg19.bed.gz
Y	YD12	k4me3	YD12_k4me3_hg19.bed.gz	https://artyomovlab.wustl.edu/publications/supp_materials/aging/chipseq/Y20O20/bedgz/H3K4me3/YD12_k4me3_hg19.bed.gz
Y	YD14	k4me3	YD14_k4me3_hg19.bed.gz	https://artyomovlab.wustl.edu/publications/supp_materials/aging/chipseq/Y20O20/bedgz/H3K4me3/YD14_k4me3_hg19.bed.gz
Y	YD15	k4me3	YD15_k4me3_hg19.bed.gz	https://artyomovlab.wustl.edu/publications/supp_materials/aging/chipseq/Y20O20/bedgz/H3K4me3/YD15_k4me3_hg19.bed.gz
Y	YD16	k4me3	YD16_k4me3_hg19.bed.gz	https://artyomovlab.wustl.edu/publications/supp_materials/aging/chipseq/Y20O20/bedgz/H3K4me3/YD16_k4me3_hg19.bed.gz
Y	YD17	k4me3	YD17_k4me3_hg19.bed.gz	https://artyomovlab.wustl.edu/publications/supp_materials/aging/chipseq/Y20O20/bedgz/H3K4me3/YD17_k4me3_hg19.bed.gz
Y	YD18	k4me3	YD18_k4me3_hg19.bed.gz	https://artyomovlab.wustl.edu/publications/supp_materials/aging/chipseq/Y20O20/bedgz/H3K4me3/YD18_k4me3_hg19.bed.gz
Y	YD19	k4me3	YD19_k4me3_hg19.bed.gz	https://artyomovlab.wustl.edu/publications/supp_materials/aging/chipseq/Y20O20/bedgz/H3K4me3/YD19_k4me3_hg19.bed.gz
Y	YD20	k4me3	YD20_k4me3_hg19.bed.gz	https://artyomovlab.wustl.edu/publications/supp_materials/aging/chipseq/Y20O20/bedgz/H3K4me3/YD20_k4me3_hg19.bed.gz
Y	YD21	k4me3	YD21_k4me3_hg19.bed.gz	https://artyomovlab.wustl.edu/publications/supp_materials/aging/chipseq/Y20O20/bedgz/H3K4me3/YD21_k4me3_hg19.bed.gz
	ALL	none	ALL_input.bed.gz	https://artyomovlab.wustl.edu/publications/supp_materials/aging/chipseq/Y20O20/bedgz/input/input.bed.gz

## Sheet: CTCF
Cell_Line	chip_antibody	Filename	Download URL
H1	CTCF	H1_CTCF_ENCFF767YLK_hg38.bam	https://www.encodeproject.org/files/ENCFF767YLK/@@download/ENCFF767YLK.bam
GM12878_rep1	CTCF	GM12878_rep1_CTCF_ENCFF747TJH_hg38.bam	https://www.encodeproject.org/files/ENCFF747TJH/@@download/ENCFF747TJH.bam
HepG2_rep1	CTCF	HepG2_rep1_CTCF_ENCFF012FMD_hg38.bam	https://www.encodeproject.org/files/ENCFF012FMD/@@download/ENCFF012FMD.bam
K562_rep1	CTCF	K562_rep1_CTCF_ENCFF834MPG_hg38.bam	https://www.encodeproject.org/files/ENCFF834MPG/@@download/ENCFF834MPG.bam
NHLF	CTCF	NHLF_CTCF_ENCFF303LCC_hg38.bam	https://www.encodeproject.org/files/ENCFF303LCC/@@download/ENCFF303LCC.bam
BCell	CTCF	BCell_CTCF_ENCFF463NVT_hg38.bam	https://www.encodeproject.org/files/ENCFF463NVT/@@download/ENCFF463NVT.bam
CD4	CTCF	CD4_CTCF_ENCFF749LNR_hg38.bam	https://www.encodeproject.org/files/ENCFF749LNR/@@download/ENCFF749LNR.bam
Monocyte	CTCF	Monocyte_CTCF_ENCFF964EVJ_hg38.bam	https://www.encodeproject.org/files/ENCFF964EVJ/@@download/ENCFF964EVJ.bam
NK	CTCF	NK_CTCF_ENCFF749JPM_hg38.bam	https://www.encodeproject.org/files/ENCFF749JPM/@@download/ENCFF749JPM.bam

## Sheet: ImmGen
Run	source_name	cell_type	GEO	Filename
SRR5799381	Thymus	Thymic epithelial Cell	GSM2692169	SRR5799381_Thymus_Thymic_epithelial_Cell_ATAC_seq.fastq
SRR5799382	Thymus	Thymic epithelial Cell	GSM2692170	SRR5799382_Thymus_Thymic_epithelial_Cell_ATAC_seq.fastq
SRR5799383	Thymus	Double Negative Thymocytes	GSM2692171	SRR5799383_Thymus_Double_Negative_Thymocytes_ATAC_seq.fastq
SRR5799384	Thymus	Double Negative Thymocytes	GSM2692172	SRR5799384_Thymus_Double_Negative_Thymocytes_ATAC_seq.fastq
SRR5799385	Thymus	Double Negative Thymocytes	GSM2692173	SRR5799385_Thymus_Double_Negative_Thymocytes_ATAC_seq.fastq
SRR5799386	Thymus	Double Negative Thymocytes	GSM2692174	SRR5799386_Thymus_Double_Negative_Thymocytes_ATAC_seq.fastq
SRR5799387	Thymus	Double Negative Thymocytes	GSM2692175	SRR5799387_Thymus_Double_Negative_Thymocytes_ATAC_seq.fastq
SRR5799388	Thymus	Double Negative Thymocytes	GSM2692176	SRR5799388_Thymus_Double_Negative_Thymocytes_ATAC_seq.fastq
SRR5799389	Thymus	Double Negative Thymocytes	GSM2692177	SRR5799389_Thymus_Double_Negative_Thymocytes_ATAC_seq.fastq
SRR5799390	Thymus	Double Negative Thymocytes	GSM2692178	SRR5799390_Thymus_Double_Negative_Thymocytes_ATAC_seq.fastq
SRR5799391	Thymus	Double Negative Thymocytes	GSM2692179	SRR5799391_Thymus_Double_Negative_Thymocytes_ATAC_seq.fastq
SRR5799392	Thymus	Immature Single Positive Thymocytes	GSM2692180	SRR5799392_Thymus_Immature_Single_Positive_Thymocytes_ATAC_seq.fastq
SRR5799393	Thymus	Immature Single Positive Thymocytes	GSM2692181	SRR5799393_Thymus_Immature_Single_Positive_Thymocytes_ATAC_seq.fastq
SRR5799394	Thymus	CD4 SP Thymocytes	GSM2692182	SRR5799394_Thymus_CD4_SP_Thymocytes_ATAC_seq.fastq
SRR5799395	Thymus	CD4 SP Thymocytes	GSM2692183	SRR5799395_Thymus_CD4_SP_Thymocytes_ATAC_seq.fastq
SRR5799396	Thymus	CD8 SP Thymocytes	GSM2692184	SRR5799396_Thymus_CD8_SP_Thymocytes_ATAC_seq.fastq
SRR5799397	Thymus	CD8 SP Thymocytes	GSM2692185	SRR5799397_Thymus_CD8_SP_Thymocytes_ATAC_seq.fastq
SRR5799398	Spleen	CD4 Naive T Cell	GSM2692186	SRR5799398_Spleen_CD4_Naive_T_Cell_ATAC_seq.fastq
SRR5799399	Spleen	CD4 Naive T Cell	GSM2692187	SRR5799399_Spleen_CD4_Naive_T_Cell_ATAC_seq.fastq
SRR5799400	Spleen	CD8 Naive T Cell	GSM2692188	SRR5799400_Spleen_CD8_Naive_T_Cell_ATAC_seq.fastq
SRR5799401	Spleen	Activated T Cell	GSM2692189	SRR5799401_Spleen_Activated_T_Cell_ATAC_seq.fastq
SRR5799402	Spleen	Activated T Cell	GSM2692190	SRR5799402_Spleen_Activated_T_Cell_ATAC_seq.fastq
SRR5799403	Colon	CD4 Treg Cell	GSM2692191	SRR5799403_Colon_CD4_Treg_Cell_ATAC_seq.fastq
SRR5799404	Colon	CD4 Treg Cell	GSM2692192	SRR5799404_Colon_CD4_Treg_Cell_ATAC_seq.fastq
SRR5799405	Bone marrow	Neutrophil	GSM2692193	SRR5799405_Bone_marrow_Neutrophil_ATAC_seq.fastq
SRR5799406	Bone marrow	Neutrophil	GSM2692194	SRR5799406_Bone_marrow_Neutrophil_ATAC_seq.fastq
SRR5799407	Spleen	Neutrophil	GSM2692195	SRR5799407_Spleen_Neutrophil_ATAC_seq.fastq
SRR5799408	Spleen	Neutrophil	GSM2692196	SRR5799408_Spleen_Neutrophil_ATAC_seq.fastq
SRR5799409	Peritoneal cavity	Neutrophil	GSM2692197	SRR5799409_Peritoneal_cavity_Neutrophil_ATAC_seq.fastq
SRR5799410	Spleen	NK Cell	GSM2692198	SRR5799410_Spleen_NK_Cell_ATAC_seq.fastq
SRR5799411	Spleen	NK Cell	GSM2692199	SRR5799411_Spleen_NK_Cell_ATAC_seq.fastq
SRR5799412	Spleen	NK Cell	GSM2692200	SRR5799412_Spleen_NK_Cell_ATAC_seq.fastq
SRR5799413	Spleen	NK Cell	GSM2692201	SRR5799413_Spleen_NK_Cell_ATAC_seq.fastq
SRR5799414	Spleen	NK Cell	GSM2692202	SRR5799414_Spleen_NK_Cell_ATAC_seq.fastq
SRR5799415	Spleen	NK Cell	GSM2692203	SRR5799415_Spleen_NK_Cell_ATAC_seq.fastq
SRR5799416	Bone marrow	NK Cell	GSM2692204	SRR5799416_Bone_marrow_NK_Cell_ATAC_seq.fastq
SRR5799417	Bone marrow	NK Cell	GSM2692205	SRR5799417_Bone_marrow_NK_Cell_ATAC_seq.fastq
SRR5799418	Bone marrow	NK Cell	GSM2692206	SRR5799418_Bone_marrow_NK_Cell_ATAC_seq.fastq
SRR5799419	Bone marrow	NK Cell	GSM2692207	SRR5799419_Bone_marrow_NK_Cell_ATAC_seq.fastq
SRR5799420	Bone marrow	NK Cell	GSM2692208	SRR5799420_Bone_marrow_NK_Cell_ATAC_seq.fastq
SRR5799421	Bone marrow	NK Cell	GSM2692209	SRR5799421_Bone_marrow_NK_Cell_ATAC_seq.fastq
SRR5799422	Thymus	gdT Cell	GSM2692210	SRR5799422_Thymus_gdT_Cell_ATAC_seq.fastq
SRR5799423	Thymus	gdT Cell	GSM2692211	SRR5799423_Thymus_gdT_Cell_ATAC_seq.fastq
SRR5799424	Thymus	gdT Cell	GSM2692212	SRR5799424_Thymus_gdT_Cell_ATAC_seq.fastq
SRR5799425	Thymus	gdT Cell	GSM2692213	SRR5799425_Thymus_gdT_Cell_ATAC_seq.fastq
SRR5799426	Thymus	gdT Cell	GSM2692214	SRR5799426_Thymus_gdT_Cell_ATAC_seq.fastq
SRR5799427	Thymus	gdT Cell	GSM2692215	SRR5799427_Thymus_gdT_Cell_ATAC_seq.fastq
SRR5799428	Lymph nodes	gdT Cell	GSM2692216	SRR5799428_Lymph_nodes_gdT_Cell_ATAC_seq.fastq
SRR5799429	Lymph nodes	gdT Cell	GSM2692217	SRR5799429_Lymph_nodes_gdT_Cell_ATAC_seq.fastq
SRR5799430	Lymph nodes	gdT Cell	GSM2692218	SRR5799430_Lymph_nodes_gdT_Cell_ATAC_seq.fastq
SRR5799431	Lymph nodes	gdT Cell	GSM2692219	SRR5799431_Lymph_nodes_gdT_Cell_ATAC_seq.fastq
SRR5799432	Lymph nodes	gdT Cell	GSM2692220	SRR5799432_Lymph_nodes_gdT_Cell_ATAC_seq.fastq
SRR5799433	Lymph nodes	gdT Cell	GSM2692221	SRR5799433_Lymph_nodes_gdT_Cell_ATAC_seq.fastq
SRR5799434	Spleen	CD8 T Cell	GSM2692222	SRR5799434_Spleen_CD8_T_Cell_ATAC_seq.fastq
SRR5799435	Spleen	CD8 T Cell	GSM2692223	SRR5799435_Spleen_CD8_T_Cell_ATAC_seq.fastq
SRR5799436	Spleen	CD8 T Cell	GSM2692224	SRR5799436_Spleen_CD8_T_Cell_ATAC_seq.fastq
SRR5799437	Spleen	CD8 T Cell	GSM2692225	SRR5799437_Spleen_CD8_T_Cell_ATAC_seq.fastq
SRR5799438	Spleen	CD8 T Cell	GSM2692226	SRR5799438_Spleen_CD8_T_Cell_ATAC_seq.fastq
SRR5799439	Spleen	CD8 T Cell	GSM2692227	SRR5799439_Spleen_CD8_T_Cell_ATAC_seq.fastq
SRR5799440	Spleen	CD8 T Cell	GSM2692228	SRR5799440_Spleen_CD8_T_Cell_ATAC_seq.fastq
SRR5799441	Spleen	CD8 T Cell	GSM2692229	SRR5799441_Spleen_CD8_T_Cell_ATAC_seq.fastq
SRR5799442	Spleen	CD8 T Cell	GSM2692230	SRR5799442_Spleen_CD8_T_Cell_ATAC_seq.fastq
SRR5799443	Spleen	CD8 T Cell	GSM2692231	SRR5799443_Spleen_CD8_T_Cell_ATAC_seq.fastq
SRR5799444	Small Intestine	CD8 T Cell	GSM2692232	SRR5799444_Small_Intestine_CD8_T_Cell_ATAC_seq.fastq
SRR5799445	Small Intestine	CD8 T Cell	GSM2692233	SRR5799445_Small_Intestine_CD8_T_Cell_ATAC_seq.fastq
SRR5799446	Spleen	gdT Cell	GSM2692234	SRR5799446_Spleen_gdT_Cell_ATAC_seq.fastq
SRR5799447	Bone marrow	B Cell	GSM2692235	SRR5799447_Bone_marrow_B_Cell_ATAC_seq.fastq
SRR5799448	Bone marrow	B Cell	GSM2692236	SRR5799448_Bone_marrow_B_Cell_ATAC_seq.fastq
SRR5799449	Bone marrow	B Cell	GSM2692237	SRR5799449_Bone_marrow_B_Cell_ATAC_seq.fastq
SRR5799450	Bone marrow	B Cell	GSM2692238	SRR5799450_Bone_marrow_B_Cell_ATAC_seq.fastq
SRR5799451	Bone marrow	B Cell	GSM2692239	SRR5799451_Bone_marrow_B_Cell_ATAC_seq.fastq
SRR5799452	Bone marrow	B Cell	GSM2692240	SRR5799452_Bone_marrow_B_Cell_ATAC_seq.fastq
SRR5799453	Bone marrow	B Cell	GSM2692241	SRR5799453_Bone_marrow_B_Cell_ATAC_seq.fastq
SRR5799454	Bone marrow	B Cell	GSM2692242	SRR5799454_Bone_marrow_B_Cell_ATAC_seq.fastq
SRR5799455	Bone marrow	B Cell	GSM2692243	SRR5799455_Bone_marrow_B_Cell_ATAC_seq.fastq
SRR5799456	Spleen	B Cell	GSM2692244	SRR5799456_Spleen_B_Cell_ATAC_seq.fastq
SRR5799457	Spleen	B Cell	GSM2692245	SRR5799457_Spleen_B_Cell_ATAC_seq.fastq
SRR5799458	Spleen	B Cell	GSM2692246	SRR5799458_Spleen_B_Cell_ATAC_seq.fastq
SRR5799459	Spleen	B Cell	GSM2692247	SRR5799459_Spleen_B_Cell_ATAC_seq.fastq
SRR5799460	Spleen	B Cell	GSM2692248	SRR5799460_Spleen_B_Cell_ATAC_seq.fastq
SRR5799461	Peritoneal cavity	B Cell	GSM2692249	SRR5799461_Peritoneal_cavity_B_Cell_ATAC_seq.fastq
SRR5799462	Spleen	B Cell	GSM2692250	SRR5799462_Spleen_B_Cell_ATAC_seq.fastq
SRR5799463	Spleen	B Cell	GSM2692251	SRR5799463_Spleen_B_Cell_ATAC_seq.fastq
SRR5799464	Spleen	B Cell	GSM2692252	SRR5799464_Spleen_B_Cell_ATAC_seq.fastq
SRR5799465	Spleen	B Cell	GSM2692253	SRR5799465_Spleen_B_Cell_ATAC_seq.fastq
SRR5799466	Spleen	B Cell	GSM2692254	SRR5799466_Spleen_B_Cell_ATAC_seq.fastq
SRR5799467	Spleen	B Cell	GSM2692255	SRR5799467_Spleen_B_Cell_ATAC_seq.fastq
SRR5799468	Spleen	B Cell	GSM2692256	SRR5799468_Spleen_B_Cell_ATAC_seq.fastq
SRR5799469	Spleen	B Cell	GSM2692257	SRR5799469_Spleen_B_Cell_ATAC_seq.fastq
SRR5799470	Bone marrow	B Cell	GSM2692258	SRR5799470_Bone_marrow_B_Cell_ATAC_seq.fastq
SRR5799471	Bone marrow	B Cell	GSM2692259	SRR5799471_Bone_marrow_B_Cell_ATAC_seq.fastq
SRR5799472	Spleen	B Cell	GSM2692260	SRR5799472_Spleen_B_Cell_ATAC_seq.fastq
SRR5799473	Spleen	B Cell	GSM2692261	SRR5799473_Spleen_B_Cell_ATAC_seq.fastq
SRR5799474	Spleen	B Cell	GSM2692262	SRR5799474_Spleen_B_Cell_ATAC_seq.fastq
SRR5799475	Spleen	NKT Cell	GSM2692263	SRR5799475_Spleen_NKT_Cell_ATAC_seq.fastq
SRR5799476	Spleen	NKT Cell	GSM2692264	SRR5799476_Spleen_NKT_Cell_ATAC_seq.fastq
SRR5799477	Spleen	NKT Cell	GSM2692265	SRR5799477_Spleen_NKT_Cell_ATAC_seq.fastq
SRR5799478	Spleen	NKT Cell	GSM2692266	SRR5799478_Spleen_NKT_Cell_ATAC_seq.fastq
SRR5799479	Spleen	NKT Cell	GSM2692267	SRR5799479_Spleen_NKT_Cell_ATAC_seq.fastq
SRR5799480	Spleen	NKT Cell	GSM2692268	SRR5799480_Spleen_NKT_Cell_ATAC_seq.fastq
SRR5799481	Spleen	NKT Cell	GSM2692269	SRR5799481_Spleen_NKT_Cell_ATAC_seq.fastq
SRR5799482	Spleen	NKT Cell	GSM2692270	SRR5799482_Spleen_NKT_Cell_ATAC_seq.fastq
SRR5799483	Small intestine	Innate Lymphocytes	GSM2692271	SRR5799483_Small_intestine_Innate_Lymphocytes_ATAC_seq.fastq
SRR5799484	Small intestine	Innate Lymphocytes	GSM2692272	SRR5799484_Small_intestine_Innate_Lymphocytes_ATAC_seq.fastq
SRR5799485	Small intestine	Innate Lymphocytes	GSM2692273	SRR5799485_Small_intestine_Innate_Lymphocytes_ATAC_seq.fastq
SRR5799486	Small intestine	Innate Lymphocytes	GSM2692274	SRR5799486_Small_intestine_Innate_Lymphocytes_ATAC_seq.fastq
SRR5799487	Small intestine	Innate Lymphocytes	GSM2692275	SRR5799487_Small_intestine_Innate_Lymphocytes_ATAC_seq.fastq
SRR5799488	Small intestine	Innate Lymphocytes	GSM2692276	SRR5799488_Small_intestine_Innate_Lymphocytes_ATAC_seq.fastq
SRR5799489	Small intestine	Innate Lymphocytes	GSM2692277	SRR5799489_Small_intestine_Innate_Lymphocytes_ATAC_seq.fastq
SRR5799490	Small intestine	Innate Lymphocytes	GSM2692278	SRR5799490_Small_intestine_Innate_Lymphocytes_ATAC_seq.fastq
SRR5799491	Blood	Monocyte	GSM2692279	SRR5799491_Blood_Monocyte_ATAC_seq.fastq
SRR5799492	Blood	Monocyte	GSM2692280	SRR5799492_Blood_Monocyte_ATAC_seq.fastq
SRR5799493	Blood	Monocyte	GSM2692281	SRR5799493_Blood_Monocyte_ATAC_seq.fastq
SRR5799494	Blood	Monocyte	GSM2692282	SRR5799494_Blood_Monocyte_ATAC_seq.fastq
SRR5799495	Peritoneal cavity	Macrophage	GSM2692283	SRR5799495_Peritoneal_cavity_Macrophage_ATAC_seq.fastq
SRR5799496	Peritoneal cavity	Macrophage	GSM2692284	SRR5799496_Peritoneal_cavity_Macrophage_ATAC_seq.fastq
SRR5799497	Peritoneal cavity	Macrophage	GSM2692285	SRR5799497_Peritoneal_cavity_Macrophage_ATAC_seq.fastq
SRR5799498	Peritoneal cavity	Macrophage	GSM2692286	SRR5799498_Peritoneal_cavity_Macrophage_ATAC_seq.fastq
SRR5799499	Spleen	Macrophage	GSM2692287	SRR5799499_Spleen_Macrophage_ATAC_seq.fastq
SRR5799500	Spleen	Macrophage	GSM2692288	SRR5799500_Spleen_Macrophage_ATAC_seq.fastq
SRR5799501	Spleen	Dendritic Cell	GSM2692289	SRR5799501_Spleen_Dendritic_Cell_ATAC_seq.fastq
SRR5799502	Spleen	Dendritic Cell	GSM2692290	SRR5799502_Spleen_Dendritic_Cell_ATAC_seq.fastq
SRR5799503	Spleen	Dendritic Cell	GSM2692291	SRR5799503_Spleen_Dendritic_Cell_ATAC_seq.fastq
SRR5799504	Spleen	Dendritic Cell	GSM2692292	SRR5799504_Spleen_Dendritic_Cell_ATAC_seq.fastq
SRR5799505	brain	Microglia	GSM2692293	SRR5799505_brain_Microglia_ATAC_seq.fastq
SRR5799506	Skin draining lymph node	Stromal Cell	GSM2692294	SRR5799506_Skin_draining_lymph_node_Stromal_Cell_ATAC_seq.fastq
SRR5799507	Skin draining lymph node	Stromal Cell	GSM2692295	SRR5799507_Skin_draining_lymph_node_Stromal_Cell_ATAC_seq.fastq
SRR5799508	Skin draining lymph node	Stromal Cell	GSM2692296	SRR5799508_Skin_draining_lymph_node_Stromal_Cell_ATAC_seq.fastq
SRR5799509	Skin draining lymph node	Stromal Cell	GSM2692297	SRR5799509_Skin_draining_lymph_node_Stromal_Cell_ATAC_seq.fastq
SRR5799510	Skin draining lymph node	Stromal Cell	GSM2692298	SRR5799510_Skin_draining_lymph_node_Stromal_Cell_ATAC_seq.fastq
SRR5799511	Skin draining lymph node	Stromal Cell	GSM2692299	SRR5799511_Skin_draining_lymph_node_Stromal_Cell_ATAC_seq.fastq
SRR5799512	Spleen	B Cell	GSM2692300	SRR5799512_Spleen_B_Cell_ATAC_seq.fastq
SRR5799513	Spleen	B Cell	GSM2692301	SRR5799513_Spleen_B_Cell_ATAC_seq.fastq
SRR5799514	Spleen	B Cell	GSM2692302	SRR5799514_Spleen_B_Cell_ATAC_seq.fastq
SRR5799515	Spleen	B Cell	GSM2692303	SRR5799515_Spleen_B_Cell_ATAC_seq.fastq
SRR5799516	Spleen	B Cell	GSM2692304	SRR5799516_Spleen_B_Cell_ATAC_seq.fastq
SRR5799517	Peritoneal cavity	B Cell	GSM2692305	SRR5799517_Peritoneal_cavity_B_Cell_ATAC_seq.fastq
SRR5799518	Lung	Macrophage	GSM2692306	SRR5799518_Lung_Macrophage_ATAC_seq.fastq
SRR5799519	Lung	Macrophage	GSM2692307	SRR5799519_Lung_Macrophage_ATAC_seq.fastq
SRR5799520	Lung	Macrophage	GSM2692308	SRR5799520_Lung_Macrophage_ATAC_seq.fastq
SRR5799521	Lung	Macrophage	GSM2692309	SRR5799521_Lung_Macrophage_ATAC_seq.fastq
SRR5799522	Small intestine lamina propria	Macrophage	GSM2692310	SRR5799522_Small_intestine_lamina_propria_Macrophage_ATAC_seq.fastq
SRR5799523	Small intestine lamina propria	Macrophage	GSM2692311	SRR5799523_Small_intestine_lamina_propria_Macrophage_ATAC_seq.fastq
SRR5799524	Small intestine	Dendritic Cell	GSM2692312	SRR5799524_Small_intestine_Dendritic_Cell_ATAC_seq.fastq
SRR5799525	Small intestine	Dendritic Cell	GSM2692313	SRR5799525_Small_intestine_Dendritic_Cell_ATAC_seq.fastq
SRR5799526	Small intestine	Dendritic Cell	GSM2692314	SRR5799526_Small_intestine_Dendritic_Cell_ATAC_seq.fastq
SRR5799527	Small intestine	Dendritic Cell	GSM2692315	SRR5799527_Small_intestine_Dendritic_Cell_ATAC_seq.fastq
SRR5799528	Bone marrow	Stem Cell	GSM2692316	SRR5799528_Bone_marrow_Stem_Cell_ATAC_seq.fastq
SRR5799529	Peritoneal cavity	Macrophage	GSM2692317	SRR5799529_Peritoneal_cavity_Macrophage_ATAC_seq.fastq
SRR5799530	Bone marrow	Stem Cell	GSM2692318	SRR5799530_Bone_marrow_Stem_Cell_ATAC_seq.fastq
SRR5799531	Peritoneal cavity	Macrophage	GSM2692319	SRR5799531_Peritoneal_cavity_Macrophage_ATAC_seq.fastq
SRR5799532	Peritoneal cavity	Macrophage	GSM2692320	SRR5799532_Peritoneal_cavity_Macrophage_ATAC_seq.fastq
SRR5799533	Bone marrow	B Cell	GSM2692321	SRR5799533_Bone_marrow_B_Cell_ATAC_seq.fastq
SRR5799534	Spleen	CD4 Naive T Cell	GSM2692322	SRR5799534_Spleen_CD4_Naive_T_Cell_ATAC_seq.fastq
SRR5799535	Spleen	CD4 Naive T Cell	GSM2692323	SRR5799535_Spleen_CD4_Naive_T_Cell_ATAC_seq.fastq
SRR5799536	Peritoneal cavity	Macrophage	GSM2692324	SRR5799536_Peritoneal_cavity_Macrophage_ATAC_seq.fastq
SRR5799537	Bone marrow	Stem Cell	GSM2692325	SRR5799537_Bone_marrow_Stem_Cell_ATAC_seq.fastq
SRR5799538	Bone marrow	Stem Cell	GSM2692326	SRR5799538_Bone_marrow_Stem_Cell_ATAC_seq.fastq
SRR5799539	Bone marrow	Stem Cell	GSM2692327	SRR5799539_Bone_marrow_Stem_Cell_ATAC_seq.fastq
SRR5799540	brain	Microglia	GSM2692328	SRR5799540_brain_Microglia_ATAC_seq.fastq
SRR5799541	Blood	Monocyte	GSM2692329	SRR5799541_Blood_Monocyte_ATAC_seq.fastq
SRR5799542	Blood	Monocyte	GSM2692330	SRR5799542_Blood_Monocyte_ATAC_seq.fastq
SRR5799543	Peritoneal cavity	Macrophage	GSM2692331	SRR5799543_Peritoneal_cavity_Macrophage_ATAC_seq.fastq
SRR5799544	Peritoneal cavity	Macrophage	GSM2692332	SRR5799544_Peritoneal_cavity_Macrophage_ATAC_seq.fastq
SRR5799545	Thymus	Double Negative Thymocytes	GSM2692333	SRR5799545_Thymus_Double_Negative_Thymocytes_ATAC_seq.fastq
SRR5799546	Thymus	DP Thymocytes	GSM2692334	SRR5799546_Thymus_DP_Thymocytes_ATAC_seq.fastq
SRR5799547	Thymus	DP Thymocytes	GSM2692335	SRR5799547_Thymus_DP_Thymocytes_ATAC_seq.fastq
SRR5799548	Peritoneal cavity	Neutrophil	GSM2692336	SRR5799548_Peritoneal_cavity_Neutrophil_ATAC_seq.fastq
SRR5799549	Peritoneal cavity	Neutrophil	GSM2692337	SRR5799549_Peritoneal_cavity_Neutrophil_ATAC_seq.fastq
SRR5799550	Skin draining lymph node	Stromal Cell	GSM2692338	SRR5799550_Skin_draining_lymph_node_Stromal_Cell_ATAC_seq.fastq
SRR5799551	Spleen	Dendritic Cell	GSM2692339	SRR5799551_Spleen_Dendritic_Cell_ATAC_seq.fastq
SRR5799552	Skin draining lymph node	Stromal Cell	GSM2692340	SRR5799552_Skin_draining_lymph_node_Stromal_Cell_ATAC_seq.fastq
SRR5799553	Spleen	Dendritic Cell	GSM2692341	SRR5799553_Spleen_Dendritic_Cell_ATAC_seq.fastq
SRR5799554	Spleen	gdT Cell	GSM2692342	SRR5799554_Spleen_gdT_Cell_ATAC_seq.fastq
SRR5799555	Spleen	CD8 Naive T Cell	GSM2692343	SRR5799555_Spleen_CD8_Naive_T_Cell_ATAC_seq.fastq
SRR5799556	Spleen	B Cell	GSM2692344	SRR5799556_Spleen_B_Cell_ATAC_seq.fastq
SRR5799557	Spleen	B Cell	GSM2692345	SRR5799557_Spleen_B_Cell_ATAC_seq.fastq
SRR5799558	Spleen	CD4 Treg Cell	GSM2692346	SRR5799558_Spleen_CD4_Treg_Cell_ATAC_seq.fastq
SRR5799559	Spleen	CD4 Treg Cell	GSM2692347	SRR5799559_Spleen_CD4_Treg_Cell_ATAC_seq.fastq
SRR5799560	Spleen	B Cell	GSM2692348	SRR5799560_Spleen_B_Cell_ATAC_seq.fastq
SRR5799561	Spleen	B Cell	GSM2692349	SRR5799561_Spleen_B_Cell_ATAC_seq.fastq
SRR8186433	Thymus	DP Thymocytes	GSM3467409	SRR8186433_Thymus_DP_Thymocytes_ATAC_seq.fastq
SRR8186434	Thymus	DP Thymocytes	GSM3467410	SRR8186434_Thymus_DP_Thymocytes_ATAC_seq.fastq
SRR8186435	Thymus	DP Thymocytes	GSM3467411	SRR8186435_Thymus_DP_Thymocytes_ATAC_seq.fastq
SRR8186436	Thymus	DP Thymocytes	GSM3467412	SRR8186436_Thymus_DP_Thymocytes_ATAC_seq.fastq

## Sheet: RNAseq
Cell	Replicate	ENCODE ID	Filename	Download URL
GM12878	rep1	ENCFF723ICA	GM12878_rep1_RNAseq_hg38_ENCFF723ICA.tsv	https://www.encodeproject.org/files/ENCFF723ICA/@@download/ENCFF723ICA.tsv
GM12878	rep2	ENCFF418FIT	GM12878_rep2_RNAseq_hg38_ENCFF418FIT.tsv	https://www.encodeproject.org/files/ENCFF418FIT/@@download/ENCFF418FIT.tsv
H1	rep1	ENCFF093NEQ	H1_rep1_RNAseq_hg38_ENCFF093NEQ.tsv	https://www.encodeproject.org/files/ENCFF093NEQ/@@download/ENCFF093NEQ.tsv
H1	rep2	ENCFF093NEQ	H1_rep1_RNAseq_hg38_ENCFF093NEQ.tsv	https://www.encodeproject.org/files/ENCFF093NEQ/@@download/ENCFF093NEQ.tsv
HMEC	rep1	ENCFF292FVY	HMEC_rep1_RNAseq_hg38_ENCFF292FVY.tsv	https://www.encodeproject.org/files/ENCFF292FVY/@@download/ENCFF292FVY.tsv
HMEC	rep2	ENCFF219EZH	HMEC_rep2_RNAseq_hg38_ENCFF219EZH.tsv	https://www.encodeproject.org/files/ENCFF219EZH/@@download/ENCFF219EZH.tsv
HSMM	rep1	ENCFF551YKI	HSMM_rep1_RNAseq_hg38_ENCFF551YKI.tsv	https://www.encodeproject.org/files/ENCFF551YKI/@@download/ENCFF551YKI.tsv
HSMM	rep2	ENCFF497BUG	HSMM_rep2_RNAseq_hg38_ENCFF497BUG.tsv	https://www.encodeproject.org/files/ENCFF497BUG/@@download/ENCFF497BUG.tsv
HepG2	rep1	ENCFF773JNC	HepG2_rep1_RNAseq_hg38_ENCFF773JNC.tsv	https://www.encodeproject.org/files/ENCFF773JNC/@@download/ENCFF773JNC.tsv
HepG2	rep2	ENCFF570ZOT	HepG2_rep2_RNAseq_hg38_ENCFF570ZOT.tsv	https://www.encodeproject.org/files/ENCFF570ZOT/@@download/ENCFF570ZOT.tsv
Huvec	rep1	ENCFF454MTF	Huvec_rep1_RNAseq_hg38_ENCFF454MTF.tsv	https://www.encodeproject.org/files/ENCFF454MTF/@@download/ENCFF454MTF.tsv
Huvec	rep2	ENCFF134FYP	Huvec_rep2_RNAseq_hg38_ENCFF134FYP.tsv	https://www.encodeproject.org/files/ENCFF134FYP/@@download/ENCFF134FYP.tsv
K562	rep1	ENCFF139IXQ	K562_rep1_RNAseq_hg38_ENCFF139IXQ.tsv	https://www.encodeproject.org/files/ENCFF139IXQ/@@download/ENCFF139IXQ.tsv
K562	rep2	ENCFF088RDE	K562_rep2_RNAseq_hg38_ENCFF088RDE.tsv	https://www.encodeproject.org/files/ENCFF088RDE/@@download/ENCFF088RDE.tsv
NHEK	rep1	ENCFF004JWA	NHEK_rep1_RNAseq_hg38_ENCFF004JWA.tsv	https://www.encodeproject.org/files/ENCFF004JWA/@@download/ENCFF004JWA.tsv
NHEK	rep2	ENCFF004JWA	NHEK_rep1_RNAseq_hg38_ENCFF004JWA.tsv	https://www.encodeproject.org/files/ENCFF004JWA/@@download/ENCFF004JWA.tsv
NHLF	rep1	ENCFF577DEC	NHLF_rep1_RNAseq_hg38_ENCFF577DEC.tsv	https://www.encodeproject.org/files/ENCFF577DEC/@@download/ENCFF577DEC.tsv
NHLF	rep2	ENCFF412KNK	NHLF_rep2_RNAseq_hg38_ENCFF412KNK.tsv	https://www.encodeproject.org/files/ENCFF412KNK/@@download/ENCFF412KNK.tsv
BCell		ENCFF947SKG	BCell_RNAseq_hg38_ENCFF947SKG.tsv	https://www.encodeproject.org/files/ENCFF947SKG/@@download/ENCFF947SKG.tsv
TCell		ENCFF502AZI	TCell_RNAseq_hg38_ENCFF502AZI.tsv	https://www.encodeproject.org/files/ENCFF502AZI/@@download/ENCFF502AZI.tsv
Monocyte		ENCFF408GAO	Monocyte_RNAseq_hg38_ENCFF408GAO.tsv	https://www.encodeproject.org/files/ENCFF408GAO/@@download/ENCFF408GAO.tsv
ABF dataset:			Use S6B Deseq2 norm table for counts	https://artyomovlab.wustl.edu/publications/supp_materials/aging/suppl_tables/TableS6_monocyte_rnaseq_counts.xlsx

## Sheet: Chips
Experiment	ENCODE ID	Download URL
H3K4me1	ENCFF076WOE	https://www.encodeproject.org/files/ENCFF076WOE/@@download/ENCFF076WOE.bam
H3K4me3	ENCFF001FYS	https://www.encodeproject.org/files/ENCFF001FYS/@@download/ENCFF001FYS.bam
H3K27ac	ENCFF000CEN	https://www.encodeproject.org/files/ENCFF000CEN/@@download/ENCFF000CEN.bam
H3K27me3	ENCFF001FYR	https://www.encodeproject.org/files/ENCFF001FYR/@@download/ENCFF001FYR.bam
H3K36me3	ENCFF000CFB	https://www.encodeproject.org/files/ENCFF000CFB/@@download/ENCFF000CFB.bam
Control_H3K4me1	ENCFF825XKT	https://www.encodeproject.org/files/ENCFF825XKT/@@download/ENCFF825XKT.bam
Control_H3K4me3_H3K27me3	ENCFF001HUV	https://www.encodeproject.org/files/ENCFF001HUV/@@download/ENCFF001HUV.bam
Control_H3K27ac_H3K36me3	ENCFF692GVG	https://www.encodeproject.org/files/ENCFF692GVG/@@download/ENCFF692GVG.bam

## Sheet: CUT&Tag
Method	Experiment	URL
CUT&Tag	H1 H3K27me3 rep1	https://ftp.ncbi.nlm.nih.gov/geo/samples/GSM3536nnn/GSM3536498/suppl/GSM3536498%5FH1%5FK27me3%5FRep1.bed.gz
CUT&Tag	H1 H3K27me3 rep2	https://ftp.ncbi.nlm.nih.gov/geo/samples/GSM3536nnn/GSM3536498/suppl/GSM3536498%5FH1%5FK27me3%5FRep2.bed.gz
ChIP-seq	H1 H3K27me3 replicated peaks	https://encode-public.s3.amazonaws.com/2017/04/15/fb6c0210-c562-4026-8354-cf9e97c685c6/ENCFF065PTZ.bigBed
CUT&Tag	H1 H3K4me3 rep1	https://ftp.ncbi.nlm.nih.gov/geo/samples/GSM3536nnn/GSM3536501/suppl/GSM3536501%5FH1%5FK4me3%5FRep1.bed.gz
CUT&Tag	H1 H3K4me3 rep2	https://ftp.ncbi.nlm.nih.gov/geo/samples/GSM3536nnn/GSM3536501/suppl/GSM3536501%5FH1%5FK4me3%5FRep2.bed.gz
ChIP-seq	H1 H3K4me3 replicated peaks	https://encode-public.s3.amazonaws.com/2017/12/07/021b025b-281f-4565-8f87-aee3ba57bc08/ENCFF063RLE.bigBed
