# Supplementary material for: Accurate chromatin marks peak calling with Omnipeak
Source: Nucleic Acids Res. 2026 Jan 9;54(1):gkaf1454. doi: 10.1093/nar/gkaf1454 (PMC12784980; doi:10.1093/nar/gkaf1454)
Supplement: gkaf1454_Supplemental_Files [file gkaf1454_supplemental_files.zip › Table S3 Genome Browser Sessions.xlsx]

## Sheet: Sessions JBR
Figure	JBR Genome Browser Session
2025_Fig1_k27ac_immune_bcell_broad	https://artyomovlab.wustl.edu/publications/supp_materials/4Oleg/jbr_sessions/2025_Fig1_k27ac_immune_bcell_broad.yaml
2025_Fig1_k36me3_cd4	https://artyomovlab.wustl.edu/publications/supp_materials/4Oleg/jbr_sessions/2025_Fig1_k36me3_cd4.yaml
2025_Fig2_k4me3_peps	https://artyomovlab.wustl.edu/publications/supp_materials/4Oleg/jbr_sessions/2025_Fig2_k4me3_peps.yaml
2025_Fig2_k36me3_peps	https://artyomovlab.wustl.edu/publications/supp_materials/4Oleg/jbr_sessions/2025_Fig2_k36me3_peps.yaml
2025_Fig3_k4me1_h1_replicates	https://artyomovlab.wustl.edu/publications/supp_materials/4Oleg/jbr_sessions/2025_Fig3_k4me1_h1_replicates.yaml
2025_Fig3_k4me3_encode_gm12878	https://artyomovlab.wustl.edu/publications/supp_materials/4Oleg/jbr_sessions/2025_Fig3_k4me3_encode_gm12878.yaml
2025_Fig4_k4me3_gse26320_rnaseq	https://artyomovlab.wustl.edu/publications/supp_materials/4Oleg/jbr_sessions/2025_Fig4_k4me3_gse26320_rnaseq.yaml
2025_Fig4_k36me3_immune_bcell_rnaseq	https://artyomovlab.wustl.edu/publications/supp_materials/4Oleg/jbr_sessions/2025_Fig4_k36me3_immune_bcell_rnaseq.yaml
2025_Fig5_chips	https://artyomovlab.wustl.edu/publications/supp_materials/4Oleg/jbr_sessions/2025_Fig5_chips.yaml
2025_Fig6_k4me3_more_no_control	https://artyomovlab.wustl.edu/publications/supp_materials/4Oleg/jbr_sessions/2025_Fig6_k4me3_more_no_control.yaml
2025_Fig6_k27ac_bcell_no_control	https://artyomovlab.wustl.edu/publications/supp_materials/4Oleg/jbr_sessions/2025_Fig6_k27ac_bcell_no_control.yaml
2025_Fig7_immgen_atac	https://artyomovlab.wustl.edu/publications/supp_materials/4Oleg/jbr_sessions/2025_Fig7_immgen_atac.yaml
2025_FigS_CUT&Tag	https://artyomovlab.wustl.edu/publications/supp_materials/4Oleg/jbr_sessions/2025_FigS_CUT-and-Tag.yaml

## Sheet: Sessions IGV
Figure	JBR Genome Browser Session
2025_Fig1_k27ac_immune_bcell_broad	https://artyomovlab.wustl.edu/publications/supp_materials/4Oleg/2025_peak_calling_figures/sessions-igv/2025_Fig1_k27ac_immune_bcell_broad.xml
2025_Fig1_k36me3_cd4	https://artyomovlab.wustl.edu/publications/supp_materials/4Oleg/2025_peak_calling_figures/sessions-igv/2025_Fig1_k36me3_cd4.xml
2025_Fig2_k4me3_peps	https://artyomovlab.wustl.edu/publications/supp_materials/4Oleg/2025_peak_calling_figures/sessions-igv/2025_Fig2_k4me3_peps.xml
2025_Fig2_k36me3_peps	https://artyomovlab.wustl.edu/publications/supp_materials/4Oleg/2025_peak_calling_figures/sessions-igv/2025_Fig2_k36me3_peps.xml
2025_Fig3_k4me1_h1_replicates	https://artyomovlab.wustl.edu/publications/supp_materials/4Oleg/2025_peak_calling_figures/sessions-igv/2025_Fig3_k4me1_h1_replicates.xml
2025_Fig3_k4me3_encode_gm12878	https://artyomovlab.wustl.edu/publications/supp_materials/4Oleg/2025_peak_calling_figures/sessions-igv/2025_Fig3_k4me3_encode_gm12878.xml
2025_Fig4_k4me3_gse26320_rnaseq	https://artyomovlab.wustl.edu/publications/supp_materials/4Oleg/2025_peak_calling_figures/sessions-igv/2025_Fig4_k4me3_gse26320_rnaseq.xml
2025_Fig4_k36me3_immune_bcell_rnaseq	https://artyomovlab.wustl.edu/publications/supp_materials/4Oleg/2025_peak_calling_figures/sessions-igv/2025_Fig4_k36me3_immune_bcell_rnaseq.xml
2025_Fig5_chips	https://artyomovlab.wustl.edu/publications/supp_materials/4Oleg/2025_peak_calling_figures/sessions-igv/2025_Fig5_chips.xml
2025_Fig6_k4me3_more_no_control	https://artyomovlab.wustl.edu/publications/supp_materials/4Oleg/2025_peak_calling_figures/sessions-igv/2025_Fig6_k4me3_more_no_control.xml
2025_Fig6_k27ac_bcell_no_control	https://artyomovlab.wustl.edu/publications/supp_materials/4Oleg/2025_peak_calling_figures/sessions-igv/2025_Fig6_k27ac_bcell_no_control.xml
2025_Fig7_immgen_atac	https://artyomovlab.wustl.edu/publications/supp_materials/4Oleg/2025_peak_calling_figures/sessions-igv/2025_Fig7_immgen_atac.xml
2025_FigS_CUT&Tag	https://artyomovlab.wustl.edu/publications/supp_materials/4Oleg/2025_peak_calling_figures/sessions-igv/2025_FigS_CUT-and-Tag.xml
