# Supplementary material for: Accurate chromatin marks peak calling with Omnipeak
Source: Nucleic Acids Res. 2026 Jan 9;54(1):gkaf1454. doi: 10.1093/nar/gkaf1454 (PMC12784980; doi:10.1093/nar/gkaf1454)
Supplement: gkaf1454_Supplemental_Files [file gkaf1454_supplemental_files.zip › Table S4 Benchmarks.xlsx]

## Sheet: Comparisons
Year	Paper	Benchmark	Compared Peak callers	Paper
2008	Model-based Analysis of ChIP-Seq (MACS)	No	PeakFinder, FindPeaks, QuEST	https://genomebiology.biomedcentral.com/articles/10.1186/gb-2008-9-9-r137
2009	A practical comparison of methods for detecting transcription factor binding sites in ChIP-seq experiments	Yes	PeakFinder, GeneTrack, FindPeaks, SISSRs, QuEST, MACS, CisGenome, PeakSeq, Hpeak	https://bmcgenomics.biomedcentral.com/articles/10.1186/1471-2164-10-618
2009	Extracting transcription factor targets from ChIP-Seq data	Yes	MACS, PeakSeq, QuEST, SISSRS, GLITR	https://academic.oup.com/nar/article/37/17/e113/1077491
2010	A manually curated ChIP-seq benchmark demonstrates room for improvement in current peak-finder programs	Yes	MACS, SISSRs, FindPeaks, PeakSeq, QuEST	https://academic.oup.com/nar/article/39/4/e25/1006104
2010	HPeak: an HMM-based algorithm for defining read-enriched regions in ChIP-Seq data	No	HPeak, PeakFinder, FindPeak, MACS, SISSRs, CisGenome, ChIPseeqer, ChIPDiff	https://link.springer.com/article/10.1186/1471-2105-11-369
2011	Rapid innovation in ChIP-seq peak-calling algorithms is outdistancing benchmarking efforts	Yes	describes previous benchmarks	https://academic.oup.com/bib/article/12/6/626/220777
2011	ZINBA integrates local covariates with DNA-seq data to identify broad and narrow regions of enrichment, even within amplified genomic regions	No	ZINBA, MACS, F-seq	https://link.springer.com/article/10.1186/gb-2011-12-7-r67
2014	A Comparison of Peak Callers Used for DNase-Seq Data	Yes	Hotspot, F-seq, MACS, ZINBA	https://journals.plos.org/plosone/article?id=10.1371/journal.pone.0096303
2014	Impact of sequencing depth in ChIP-seq experiments	Yes	Scripture, PeakSeq, MACS2, SPP	https://academic.oup.com/nar/article/42/9/e74/1248114
2016	Features that define the best ChIP-seq peak calling algorithms	Yes	GEM, BCP (TF), BCP (Histone), MUSIC, MACS2, ZINBA, TM	https://academic.oup.com/bib/article/18/3/441/2453291?ref=https://githubhelp.com
2016	Identifying peaks in *-seq data using shape information	No	CLC Peak caller, HOMER, MACS	https://bmcbioinformatics.biomedcentral.com/articles/10.1186/s12859-016-1042-5
2016	Detecting broad domains and narrow peaks in ChIP-seq data with hiddenDomains	No	hiddenDomains, Homer, MACS, PeakRanger (BCP, CCAT), Rseg, SICER	https://bmcbioinformatics.biomedcentral.com/articles/10.1186/s12859-016-0991-z?ref=https://githubhelp.com
2017	Optimizing ChIP-seq peak detectors using visual labels and supervised machine learning	Yes	PeakSeq, MACS, Triform, HMCAN.broad, HMCAN, RSeg, HOMER, SICER, CCAT.TF, OCAT.HISTONE	https://academic.oup.com/bioinformatics/article/33/4/491/2608653
2017	Ritornello: high fidelity control-free chromatin immunoprecipitation peak calling	No	GEM, MACS2	https://academic.oup.com/nar/article/45/21/e173/4157402
2020	Comparative analysis of commonly used peak calling programs for ChIP-Seq analysis	Yes	CisGenome, MACS, MACS2, PeakSeq, SISSRs	https://www.ncbi.nlm.nih.gov/pmc/articles/PMC7808876/
2022	LanceOtron: a deep learning peak caller for ATAC-seq, ChIP-seq, and DNase-seq	No	MACS2, LanceOtron	https://academic.oup.com/bioinformatics/article/38/18/4255/6648462
